# Supplementary material for: Tet Methylcytosine Dioxygenase 2 ( TET2 ) Mutation Drives a Global Hypermethylation Signature in Patients With Pulmonary Arterial Hypertension (PAH): Correlation With Altered Gene Expression Relevant to a Common T Cell Phenotype
Source: Compr Physiol. 2025 Apr 24;15(2):e70011. doi: 10.1002/cph4.70011 (PMC12021535; doi:10.1002/cph4.70011)
Supplement: Supplementary file 1 — Data S1. [file CPH4-15-e70011-s001.xlsx]

## Sheet: Key
Sheet Name	Sheet Name Details	Description of Data
S1	PAH No Mutations All DMRs	ALL DMR associated with PAH patients with no mutations compared to healthy controls
S2	PAH No Mutation Genes	262 Unique DMR associated with PAH patients with no mutations compared to healthy controls AreaStat <= -10
S3	PAH TET2 Mutations vs PAH No Mutation All DMRs	ALL DMR associated with PAH patients with TET2 mutations compared to PAH patients with no mutations
S4	PAH TET2 Mutation Vs PAH No Mutation Genes	904 Unique DMR associated with PAH patients with TET2 mutations compared to PAH patients with no mutations AreaStat <= -10
S1	PAH TET2 Mutations All DMRs	ALL DMR associated with PAH patients with a TET2 mutation compared to healthy controls
S2	PAH Mutation Genes	1164 Unique DMR associated with PAH patients with a TET2 mutation compared to healthy controls AreaStat <= -10
S7	Chesne et al All Genes	Differentially regulated genes from GSE38267dataset
S8	Chesne et al Unique Genes	3979 Unique Differentially regulated genes from GSE38267dataset
	Two Way Venn's
S9	PAHMutChesneCommon	209 Common genes between PAH TET2 Mutation and Chesne
S10	GostMutvsChesne	1152 Enriched functions associated with the 209 common genes between PAH TET2 Mutation and Chesne
S11	GostMutvsChesneSummary	Summary of KEGG, GO, .. etc pathways from 1152 Enriched Terms
S12	PAHNoMutChesneCommon	60 Common genes between PAH No Mutation and Chesne
S13	GostNoMutvsChesne	219 Enriched functions associated with the 60 common genes between PAH No Mutation and Chesne
S14	GostNoMutvsChesneSummary	Summary of KEGG, GO, .. etc pathways from 219 Enriched Terms
S15	PAHNoMutandMutChesneCommon	143 Common genes between PAH No Mutation and PAH TET2 Mutation
S16	GostNoMutandMutvsChesne	927 Enriched functions associated with the 143 common genes between PAH No Mutation and PAH TET2 Mutation
S17	GostNoMutandMutvsChesneSummary	Summary of KEGG, GO, .. etc pathways from 927 Enriched Terms
	Three Way Venn
S18	ThreeIntersection	45 Common genes between PAH No Mutation vs Ctl, PAH TET2 Mutation vs Ctl and PAH No Mutation vs PAH TET2 Mutation
S19	GostThreeIntersection	94 Enriched functions associated with the 45 common genes between PAH No Mutation vs Ctl, PAH TET2 Mutation vs Ctl, and PAH No Mutation vs PAH TET2 Mutation
S20	GostThreeIntersectionSummary	Summary of KEGG, GO, .. etc pathways from 94 Enriched Terms
S21	CommonForTet2	1021 Common genes involving TET2 (PAH TET2 Mutation vs Ctl + intersection between PAH TETE2 Mutation vs Ctl and PAH No Mutation vs PAH TET2 Mutation)
S22	GostCommonForTet2	1854 Enriched functions associated with the 1021 common genes involving TET2
S23	GostCommonForTet2Summary	Summary of KEGG, GO, .. etc pathways from 1854 Enriched Terms
S24	intersectPAHTet2andCtlvsNoMut	98 Common genes in intersection between PAH No Mutation vs Ctl and PAH TET2 Mutation vs Ctl
S25	GostIntPAHtet2andCtlvsNoMut	151 Enriched functions associated with the 98 common genes in the intersection between PAH No Mutation vs Ctl and PAH TET2 Mutation vs Ctl
S26	GostintPAHtet2andCtlvsNoMutSum	Summary of KEGG, GO, .. etc pathways from 151 Enriched Terms

## Sheet: S1
promoter	exon	intron	chr	start	end	length	nCG	meanMethy1	meanMethy2	diff.Methy	areaStat	cgi
NA	NA	NA	chr11	315697	316358	662	75	0.34047	0.496688	-0.156218	-175.4	Y
LINC02116	NA	NA	chr5	1856905	1857650	746	62	0.419856	0.648716	-0.22886	-164.991	Y
NA	MAFF	NA	chr22	38610514	38610890	377	53	0.189031	0.370591	-0.18156	-142.499	Y
LOC339166	NA	NA	chr17	5670792	5674844	4053	33	0.239679	0.685354	-0.445675	-135.803	NA
NA	ZSWIM9	NA	chr19	48698352	48698638	287	44	0.667045	0.869142	-0.202097	-116.011	Y
NA	NA	NA	chr13	23501022	23501466	445	40	0.166696	0.0610669	0.105629	99.3451	Y
NA	TLNRD1	NA	chr15	81294534	81294922	389	46	0.39306	0.516733	-0.123673	-94.2105	Y
NA	HOOK2	HOOK2	chr19	12880575	12880843	269	32	0.504121	0.691954	-0.187833	-82.4186	Y
NA	NA	NA	chr15	22095094	22095337	244	31	0.433902	0.259269	0.174633	80.2417	Y
NA	LRRC14,LRRC24	LRRC24	chr8	145750062	145750370	309	30	0.397237	0.575078	-0.177841	-76.0392	Y
MIR3648-1,MIR3648-2,MIR10396B,MIR10396A	NA	NA	chr21	9826146	9826239	94	22	0.642637	0.301547	0.341091	74.4645	Y
COX7A1	COX7A1	NA	chr19	36643349	36643559	211	23	0.378449	0.11692	0.261529	69.352	Y
NA	NA	EEPD1	chr7	36275786	36275984	199	24	0.883201	0.667627	0.215574	69.0261	NA
NA	DGKQ	DGKQ	chr4	961567	962204	638	30	0.246744	0.411713	-0.164969	-63.5459	Y
NA	NA	NA	chr16	88220116	88220388	273	25	0.577367	0.745742	-0.168375	-58.3164	Y
NA	FAM171A2	NA	chr17	42431939	42432178	240	28	0.101168	0.243904	-0.142736	-57.3989	Y
GAL3ST1	GAL3ST1	GAL3ST1	chr22	30970443	30970624	182	29	0.188182	0.29266	-0.104478	-55.9056	NA
NA	NA	NA	chr6	170338876	170339111	236	22	0.674214	0.828887	-0.154673	-54.3234	Y
MTA2	EML3	EML3	chr11	62370213	62370440	228	25	0.379009	0.527265	-0.148256	-53.6293	Y
TMEM177	NA	NA	chr2	120435976	120436341	366	13	0.386298	0.681551	-0.295253	-52.8629	NA
NA	NA	AGAP3	chr7	150822813	150823041	229	20	0.379499	0.63482	-0.255321	-52.7415	Y
NA	NA	TAPT1-AS1	chr4	16230005	16230260	256	20	0.354157	0.211475	0.142683	52.2448	NA
NA	NA	RASGEF1C	chr5	179588506	179588707	202	19	0.486491	0.728483	-0.241992	-51.8965	Y
NA	NA	ITSN1	chr21	35240023	35240265	243	17	0.524388	0.299806	0.224582	50.3939	NA
NA	TNFAIP2	NA	chr14	103593633	103593719	87	16	0.321871	0.645184	-0.323313	-50.2867	Y
LOC101929384	LOC101929384	LOC101929384,SLC6A12	chr12	312899	313042	144	20	0.0396619	0.209993	-0.170331	-50.0915	Y
NA	ARHGAP39	ARHGAP39	chr8	145755994	145756181	188	21	0.410902	0.569215	-0.158312	-49.4746	Y
NA	MYO1G	MYO1G	chr7	45002545	45002779	235	23	0.419343	0.569509	-0.150166	-48.9059	Y
ANTKMT	ANTKMT	ANTKMT	chr16	771808	772011	204	19	0.450547	0.602687	-0.15214	-47.4689	Y
NA	NA	NA	chr5	177592746	177592944	199	20	0.510825	0.696071	-0.185246	-47.4472	Y
NA	KLHDC7B	NA	chr22	50985408	50985548	141	22	0.564419	0.712254	-0.147835	-46.6381	Y
MTA2	EML3	NA	chr11	62369967	62370132	166	23	0.146717	0.256751	-0.110034	-45.3975	Y
NA	NA	SARDH	chr9	136566511	136566706	196	14	0.381927	0.569661	-0.187734	-42.4308	Y
NA	NA	NA	chr10	50649672	50649978	307	15	0.0535426	0.24526	-0.191718	-41.7154	NA
NA	NA	ROR2	chr9	94648677	94648859	183	16	0.304892	0.48813	-0.183238	-41.6266	Y
C1QTNF9	NA	C1QTNF9	chr13	24882268	24882455	188	21	0.650911	0.78897	-0.138059	-41.58	Y
PM20D1	PM20D1	PM20D1	chr1	205819023	205819209	187	17	0.360051	0.153591	0.20646	41.4458	Y
NA	NA	NA	chr3	155027499	155027661	163	16	0.646655	0.840691	-0.194036	-40.6736	Y
NA	NA	RB1	chr13	48894595	48894795	201	14	0.485174	0.241318	0.243856	40.6404	NA
CNKSR2	NA	CNKSR2	chrX	21393118	21393206	89	16	0.275009	0.105551	0.169457	39.6417	Y
NA	NA	NA	chr8	127331027	127331195	169	15	0.494532	0.715511	-0.220979	-39.4018	NA
NA	RYR1	RYR1	chr19	39034422	39034617	196	12	0.734385	0.507735	0.226649	38.6037	NA
NA	NA	CCDC57	chr17	80085151	80085389	239	14	0.604994	0.787548	-0.182554	-38.3588	Y
LINC02228,LINC02211	LINC02228	NA	chr5	25190649	25190766	118	19	0.803596	0.908996	-0.1054	-37.8257	Y
NA	NA	NA	chr9	82053978	82054196	219	17	0.388422	0.231652	0.15677	37.4899	NA
NA	NA	NA	chr1	42611528	42611670	143	16	0.466398	0.305935	0.160463	37.4107	Y
NA	NA	GNG7	chr19	2634560	2634805	246	16	0.201536	0.079935	0.121601	37.388	NA
NA	SPOCK2	SPOCK2	chr10	73846293	73846475	183	17	0.717795	0.845699	-0.127905	-37.3633	NA
NA	NA	TSNARE1	chr8	143407741	143407983	243	15	0.579186	0.417665	0.161521	36.7886	Y
NA	NA	NA	chr4	8546753	8546957	205	13	0.490984	0.702618	-0.211634	-36.662	NA
NA	NA	NA	chr3	184209216	184209329	114	14	0.747277	0.931459	-0.184182	-36.4356	Y
LAGE3	LAGE3	NA	chrX	153707212	153707291	80	16	0.0459181	0.165763	-0.119845	-36.4304	Y
NA	NA	ATP6V0A1	chr17	40636168	40636370	203	13	0.542468	0.737791	-0.195323	-36.4021	NA
NA	NA	MAEA	chr4	1304836	1305030	195	14	0.665518	0.820326	-0.154808	-36.2661	Y
NA	ADAM15	DCST1-AS1	chr1	155034941	155035153	213	18	0.530036	0.649761	-0.119725	-36.1608	Y
NA	ITPKB	NA	chr1	226924271	226924577	307	14	0.506632	0.679928	-0.173296	-35.4822	Y
NA	ZFP36L1	NA	chr14	69256428	69256701	274	15	0.509639	0.674247	-0.164608	-35.478	Y
NA	NA	NA	chr10	77036372	77036560	189	15	0.673549	0.834064	-0.160514	-34.7686	NA
NA	NA	PTPRN2	chr7	157918605	157919052	448	18	0.934456	0.811924	0.122532	34.7024	Y
NA	NA	SORCS2	chr4	7511956	7512128	173	13	0.503025	0.684108	-0.181083	-34.6171	Y
NA	NA	NA	chr14	106854860	106854940	81	13	0.54712	0.706261	-0.159141	-34.5055	Y
NA	TTC22	NA	chr1	55246935	55247028	94	15	0.65075	0.786493	-0.135743	-34.1343	Y
NA	ZNF534	NA	chr19	52954677	52954799	123	18	0.406136	0.295855	0.110281	33.9464	Y
NA	NOX5	NOX5	chr15	69325352	69325449	98	16	0.686708	0.850952	-0.164244	-33.8993	Y
NA	CORO1B	CORO1B	chr11	67206223	67206434	212	17	0.557227	0.671639	-0.114412	-33.4433	NA
H2BP2	H3-2,H3P4,H2BP2	NA	chr1	149398902	149399056	155	16	0.471908	0.643233	-0.171325	-33.374	Y
NA	NA	LINC01169	chr15	66965742	66965995	254	13	0.243318	0.449417	-0.2061	-31.8996	NA
NA	NA	APBA2	chr15	29210953	29211038	86	8	0.490354	0.837404	-0.34705	-31.862	NA
NA	NA	NA	chr5	133422854	133423263	410	11	0.516793	0.739533	-0.22274	-31.7598	NA
NA	NA	NA	chr14	65754072	65754177	106	11	0.605148	0.82383	-0.218682	-31.3534	NA
NA	NA	NA	chr9	141042069	141042201	133	15	0.260711	0.114369	0.146341	31.291	Y
NA	APC2	NA	chr19	1465986	1466115	130	14	0.221006	0.327122	-0.106116	-30.9733	Y
KRT83	KRT83	NA	chr12	52714941	52715034	94	11	0.415244	0.586928	-0.171684	-30.8988	Y
NA	ATG16L2	NA	chr11	72533115	72533215	101	15	0.272791	0.437022	-0.164231	-30.7883	Y
NA	B3GNT3	NA	chr19	17918980	17919097	118	15	0.246318	0.141825	0.104494	30.6079	Y
NA	NA	NA	chr8	24800653	24800864	212	16	0.415539	0.535618	-0.120079	-30.5101	NA
NA	NA	EEFSEC	chr3	128035459	128035604	146	10	0.663408	0.832628	-0.16922	-30.1027	NA
LOC105371049	NA	PKD1	chr16	2141288	2141380	93	15	0.613514	0.737567	-0.124053	-29.9832	Y
NA	ARHGAP45	ARHGAP45	chr19	1079661	1079813	153	15	0.74195	0.846354	-0.104404	-29.8749	Y
CES1	NA	CES1	chr16	55866671	55866807	137	12	0.474489	0.736713	-0.262224	-29.7033	Y
NA	MYL5,SLC49A3	MYL5	chr4	675645	675792	148	12	0.680909	0.870372	-0.189464	-29.5984	Y
NA	NA	CLCN7	chr16	1503444	1503709	266	13	0.941494	0.756816	0.184678	29.3704	NA
NA	NA	DDX11-AS1	chr12	31224449	31224622	174	14	0.769633	0.923056	-0.153423	-29.1517	NA
NA	NA	NA	chr15	21995987	21996130	144	10	0.409866	0.231972	0.177894	28.9622	Y
NA	NA	NA	chr3	194014713	194014823	111	15	0.243595	0.362418	-0.118823	-28.7888	Y
NA	TET3	NA	chr2	74213565	74213765	201	12	0.501148	0.656724	-0.155576	-28.6532	NA
NA	PVRIG	CASTOR3,PVRIG	chr7	99818129	99818709	581	11	0.512207	0.696032	-0.183825	-28.5822	NA
NA	NA	NA	chr8	216737	216798	62	8	0.332015	0.663339	-0.331324	-28.4102	Y
NA	NA	NA	chr12	1772112	1772178	67	9	0.443375	0.648829	-0.205454	-28.3541	Y
LINC02116	LINC02116	NA	chr5	1856625	1856823	199	11	0.405383	0.637795	-0.232413	-28.3127	Y
NA	NA	ASRGL1	chr11	62138711	62138797	87	11	0.18304	0.349482	-0.166442	-28.2074	Y
NA	NA	NA	chr19	37894662	37894781	120	10	0.803601	0.540526	0.263075	28.0219	Y
NA	LOC107984282	NA	chr10	134332148	134332302	155	11	0.309689	0.505842	-0.196153	-27.9937	NA
SALL4	SALL4	NA	chr20	50418837	50418976	140	15	0.423133	0.528566	-0.105434	-27.8832	Y
NA	NA	NA	chr12	131647988	131648098	111	11	0.654524	0.826057	-0.171533	-27.8003	Y
NA	NA	NA	chr3	194756198	194756398	201	14	0.611916	0.774464	-0.162548	-27.7303	NA
NA	NA	NA	chr7	158789829	158789916	88	14	0.209743	0.3603	-0.150557	-27.4482	Y
NA	CCDC177	NA	chr14	70040159	70040301	143	16	0.45581	0.303521	0.152289	27.3846	Y
LOC100506388	LOC100506388	RPH3AL	chr17	181254	181454	201	11	0.308094	0.511165	-0.203071	-27.1737	NA
NA	NA	MOB3A	chr19	2081511	2081666	156	10	0.668198	0.857893	-0.189695	-27.0031	NA
NA	NA	NA	chr4	3043163	3043295	133	11	0.0431954	0.176292	-0.133096	-26.7286	Y
NA	KCNK3	NA	chr2	26951301	26951378	78	13	0.194186	0.377656	-0.18347	-26.6925	Y
NA	NA	KIAA1671	chr22	25464496	25464564	69	8	0.443027	0.64368	-0.200653	-26.6539	NA
NA	NA	ARHGEF17	chr11	73054075	73054181	107	14	0.763014	0.86778	-0.104766	-26.3878	Y
NA	NA	CELSR1	chr22	46873188	46873741	554	6	0.519999	0.158638	0.361361	26.2475	NA
NA	NA	NDRG3	chr20	35361849	35361983	135	9	0.6915	0.85836	-0.166859	-26.1799	NA
NA	NA	NA	chr2	121269218	121269348	131	11	0.547919	0.666029	-0.11811	-26.1211	NA
NA	NA	ZBTB46	chr20	62406655	62406812	158	14	0.303015	0.43181	-0.128796	-25.9481	Y
NA	NA	NA	chr6	143859107	143859366	260	12	0.611159	0.767969	-0.15681	-25.7109	NA
NA	ITPKB	NA	chr1	226923525	226923756	232	8	0.626494	0.81324	-0.186745	-25.6142	NA
NA	NA	SHANK2	chr11	70691944	70692079	136	9	0.101465	0.307973	-0.206508	-25.5202	NA
NOX5,SPESP1	NA	NOX5,SPESP1	chr15	69223234	69223316	83	11	0.762063	0.905496	-0.143433	-25.3483	Y
NA	NA	NA	chr9	102058789	102058928	140	10	0.35973	0.543984	-0.184254	-25.3122	Y
NA	NA	RASGEF1C	chr5	179588373	179588440	68	8	0.433457	0.719025	-0.285568	-25.1713	Y
NA	NA	ZBTB46	chr20	62406246	62406375	130	9	0.564548	0.762443	-0.197895	-25.1507	NA
CEACAM21	NA	CEACAM21	chr19	42056864	42056984	121	9	0.462673	0.643248	-0.180575	-24.882	NA
NA	NA	NA	chr13	47012302	47012385	84	10	0.514721	0.676306	-0.161585	-24.7923	Y
NA	NA	ERICH1	chr8	599587	599803	217	10	0.760657	0.957057	-0.1964	-24.7333	NA
NA	SLC22A18	SLC22A18	chr11	2930546	2930638	93	10	0.505352	0.647633	-0.142282	-24.7048	Y
NA	NA	POT1-AS1	chr7	124699306	124699452	147	11	0.777581	0.6128	0.164781	24.6671	NA
NA	NA	NA	chr17	66165494	66165618	125	12	0.940175	0.831426	0.108749	24.6584	NA
NA	CADM4	CADM4	chr19	44130979	44131428	450	10	0.514189	0.686673	-0.172484	-24.5405	NA
NA	NA	NA	chr1	25833397	25833518	122	10	0.445872	0.614551	-0.168679	-24.4626	NA
NA	NA	NA	chr22	23793825	23794139	315	10	0.496302	0.653943	-0.157641	-24.4269	NA
NA	NA	ABHD17A	chr19	1882222	1882309	88	10	0.488198	0.644603	-0.156404	-24.2466	NA
NA	NA	NA	chr11	1792665	1792888	224	10	0.19069	0.0444953	0.146195	24.1187	NA
NA	NA	NA	chr18	12775772	12775949	178	10	0.739638	0.860172	-0.120533	-23.9997	NA
NA	NA	SEPTIN9	chr17	75451409	75452105	697	9	0.513579	0.679095	-0.165516	-23.9342	NA
PRF1	NA	NA	chr10	72362694	72362866	173	9	0.558673	0.754748	-0.196076	-23.9261	NA
CXorf40B,LINC00894	CXorf40B	NA	chrX	149106647	149106736	90	12	0.107603	0.250292	-0.142689	-23.8761	Y
HCAR1	HCAR1	NA	chr12	123214961	123215119	159	6	0.403029	0.707169	-0.30414	-23.7917	NA														intron	cgi
NA	NA	TCF7	chr5	133455672	133457236	1565	10	0.63761	0.777189	-0.139579	-23.742	NA													NA	-0.126837
NA	NA	NA	chr4	103131669	103131809	141	12	0.833922	0.953247	-0.119325	-23.7384	NA														TCF7
NA	FTCD	FTCD	chr21	47565767	47565884	118	12	0.806379	0.916097	-0.109718	-23.6186	Y
NA	NA	NA	chr6	168216439	168216572	134	9	0.711679	0.879385	-0.167706	-23.5888	NA
NA	NA	NA	chr14	56914150	56914263	114	9	0.552734	0.301221	0.251513	23.5697	NA
NA	EFNA2	NA	chr19	1299871	1300003	133	12	0.66137	0.813776	-0.152407	-23.3383	Y
NA	TNFRSF11A	NA	chr18	60052024	60052118	95	11	0.907962	0.759187	0.148775	23.2436	Y
NA	NA	NA	chr7	495466	495608	143	10	0.558664	0.732353	-0.17369	-23.2432	Y
NA	ADGRD1	ADGRD1	chr12	131590315	131590460	146	13	0.642989	0.748013	-0.105024	-23.2151	NA
NA	NA	PRKAR1B	chr7	657408	657503	96	8	0.550192	0.731646	-0.181454	-23.0508	NA
NA	ADSS1	ADSS1	chr14	105208236	105208357	122	9	0.711839	0.913013	-0.201174	-23.0376	NA
NA	NA	NA	chr17	81153126	81153235	110	8	0.450829	0.741033	-0.290204	-22.8744	NA
NA	NA	ZC3HAV1	chr7	138785929	138786052	124	9	0.620169	0.837373	-0.217203	-22.7614	NA
NA	NA	NA	chr8	143703495	143703603	109	10	0.328751	0.489593	-0.160842	-22.6663	NA
NA	NA	CLEC16A	chr16	11233876	11234146	271	8	0.568447	0.758653	-0.190205	-22.5739	NA
NA	SLX4	NA	chr16	3639441	3639583	143	10	0.302669	0.12215	0.180519	22.3757	NA
NA	NA	NA	chr21	47062042	47062112	71	10	0.339497	0.464182	-0.124685	-22.2559	Y
NA	NA	NA	chr15	81410952	81411018	67	9	0.33298	0.174742	0.158238	22.1179	Y
ANTKMT	ANTKMT	ANTKMT	chr16	771690	771757	68	9	0.410702	0.5605	-0.149799	-22.0134	Y
NA	NA	NA	chr1	38461772	38461880	109	10	0.37375	0.218807	0.154943	21.8457	Y
NA	NA	NA	chr4	160793186	160793276	91	6	0.330836	0.637878	-0.307042	-21.7602	NA
NA	NA	NA	chr15	25018646	25018768	123	12	0.361843	0.207636	0.154207	21.7293	NA
NA	NA	NA	chr11	47417122	47417464	343	8	0.21029	0.0854451	0.124845	21.6077	NA
NA	NA	LINC01954	chr2	11020547	11020770	224	8	0.865043	0.63337	0.231673	21.5695	NA
NA	NA	CDK17	chr12	96709876	96710014	139	11	0.185234	0.350158	-0.164923	-21.5665	NA
NA	MPRIP	MPRIP	chr17	17080719	17084622	3904	7	0.83631	0.95486	-0.11855	-21.5593	NA
NA	NA	NA	chr2	208977358	208977452	95	10	0.725584	0.506389	0.219195	21.4413	Y
NA	GP6	NA	chr19	55526361	55526428	68	7	0.690216	0.948503	-0.258287	-21.3752	NA
NA	NA	NA	chr2	150177004	150177071	68	10	0.597815	0.450039	0.147776	21.3064	Y
NA	NA	NA	chr15	20981449	20981522	74	10	0.311318	0.1913	0.120018	21.3059	Y
NA	NA	ZNF354A	chr5	178156299	178156408	110	10	0.543181	0.329067	0.214114	21.1484	Y
NA	PPP1R16A	PPP1R16A	chr8	145725620	145725697	78	9	0.471668	0.606117	-0.13445	-21.06	Y
NA	NA	SIK3	chr11	116765882	116765993	112	7	0.358097	0.11578	0.242317	20.8541	NA
NA	CDH23	CDH23	chr10	73565665	73565762	98	10	0.353315	0.464304	-0.110989	-20.7958	Y
NA	PIGQ	PIGQ	chr16	629042	629150	109	9	0.221329	0.0939391	0.12739	20.7907	NA
NA	NAT8L	NAT8L	chr4	2062660	2062738	79	11	0.501187	0.653541	-0.152354	-20.5851	Y
NA	ABI3	ABI3	chr17	47296976	47297076	101	10	0.198845	0.370489	-0.171643	-20.5448	Y
NA	NA	NA	chr19	33726894	33726981	88	10	0.721658	0.855331	-0.133673	-20.518	Y
NA	PIGQ	NA	chr16	634111	634206	96	8	0.638835	0.843758	-0.204923	-20.479	Y
NA	NA	NA	chr5	77147015	77147074	60	9	0.627753	0.390516	0.237237	20.3932	Y
MIR4300HG	MIR4300HG	NA	chr11	82114912	82115000	89	11	0.819594	0.948669	-0.129076	-20.3917	NA
NA	DOK2	DOK2	chr8	21769871	21769944	74	8	0.578049	0.724774	-0.146725	-20.24	Y
POU2AF1	NA	NA	chr11	111250129	111250203	75	9	0.259503	0.38634	-0.126837	-20.1745	NA
ARID5B	ARID5B	ARID5B	chr10	63808948	63809121	174	8	0.495642	0.665638	-0.169996	-20.1727	NA
NA	NA	NA	chr18	30374827	30374896	70	8	0.937024	0.780653	0.156371	20.1157	NA
NA	NA	NA	chr12	7781182	7781664	483	9	0.963001	0.770638	0.192363	20.084	Y
NA	NA	SLC19A1	chr21	46955710	46955850	141	7	0.303337	0.106269	0.197068	19.978	NA
NA	NA	NA	chr19	53861602	53861661	60	8	0.50181	0.321089	0.18072	19.9465	NA
NA	NA	NA	chr17	45726011	45726084	74	8	0.534276	0.693398	-0.159122	-19.9441	NA
NA	NA	AGPAT3	chr21	45341402	45341597	196	7	0.661232	0.874907	-0.213675	-19.9248	NA
NA	FLNA	FLNA	chrX	153579928	153580035	108	10	0.52311	0.680374	-0.157264	-19.875	NA
NA	NA	NA	chr21	45575452	45575524	73	7	0.44746	0.654467	-0.207007	-19.8045	Y
NA	NA	LINC01749	chr20	61642201	61642298	98	9	0.381124	0.567411	-0.186287	-19.7861	NA
NA	NA	LINC01237	chr2	242927403	242927511	109	9	0.266051	0.432985	-0.166934	-19.7197	Y
NA	NA	NA	chr11	2234817	2235002	186	8	0.0399527	0.184674	-0.144721	-19.6511	NA
NA	NA	NA	chr6	67741714	67741903	190	10	0.35494	0.563414	-0.208473	-19.607	NA
NA	NA	PACRG	chr6	163570276	163570371	96	9	0.221336	0.380183	-0.158848	-19.4949	Y
NA	ITGA2B	ITGA2B	chr17	42452422	42452509	88	8	0.143092	0.311039	-0.167947	-19.459	NA
NA	NA	NA	chr8	216570	216654	85	7	0.312715	0.576748	-0.264033	-19.4289	Y
NA	NA	NA	chr10	134265957	134266032	76	8	0.574643	0.711305	-0.136662	-19.4057	NA
ANKRD26P3,LINC00421	ANKRD26P3	NA	chr13	19918951	19919038	88	9	0.233002	0.116861	0.116141	19.1742	Y
NA	NA	NA	chr11	47410707	47410797	91	6	0.268658	0.102246	0.166412	19.1455	NA
SIT1	SIT1	NA	chr9	35649884	35650000	117	8	0.556743	0.703908	-0.147165	-18.994	NA
NA	NA	PRKCZ	chr1	2043791	2043880	90	9	0.639717	0.840446	-0.200729	-18.9188	NA
NA	NA	IRF1-AS1	chr5	131747964	131748071	108	7	0.396111	0.596271	-0.20016	-18.8716	NA
NA	NA	CMTM6	chr3	32538601	32538733	133	8	0.713542	0.863626	-0.150084	-18.8063	NA
NA	HSPA12B	NA	chr20	3732268	3732323	56	9	0.785293	0.644398	0.140895	18.768	Y
NA	NA	NA	chr10	44184808	44184882	75	9	0.711856	0.827527	-0.11567	-18.7523	NA
NA	NA	NA	chr2	231770058	231770217	160	8	0.647952	0.786002	-0.13805	-18.7396	NA
NA	NA	NA	chr1	90074598	90074766	169	8	0.549486	0.698954	-0.149468	-18.7064	NA
NA	NA	NA	chr3	194014915	194015003	89	9	0.302526	0.442905	-0.14038	-18.7059	Y
NA	NA	NA	chr7	159023943	159024005	63	8	0.820305	0.927408	-0.107102	-18.687	Y
NA	NA	NA	chr9	102021916	102022087	172	8	0.216838	0.389971	-0.173133	-18.6425	NA
NA	NA	NA	chr11	129214376	129214484	109	7	0.909222	0.727919	0.181302	18.6001	NA
NA	NA	NA	chr2	636786	636866	81	9	0.121774	0.244043	-0.122269	-18.5475	Y
CD7	CD7	NA	chr17	80274632	80274723	92	8	0.547509	0.747864	-0.200356	-18.4791	NA
LRCOL1	LRCOL1	LRCOL1	chr12	133186887	133187016	130	8	0.077007	0.208967	-0.13196	-18.3464	Y
NA	NA	STK32C	chr10	134043930	134044006	77	7	0.311215	0.152944	0.158271	18.2645	NA
NA	IFT140	NA	chr16	1575900	1575966	67	8	0.686691	0.803495	-0.116804	-18.2525	NA
NA	DNMT1	NA	chr19	10254460	10254589	130	6	0.700798	0.851081	-0.150283	-18.2505	NA
NA	NA	NA	chr9	36492741	36492811	71	6	0.716546	0.858397	-0.141852	-18.1955	NA
NA	NA	NA	chr1	208425975	208426070	96	6	0.800164	0.548962	0.251202	18.1815	NA
NA	NA	NA	chr2	20306539	20306615	77	9	0.222515	0.340889	-0.118374	-18.1444	NA
NA	NA	NA	chr11	39183520	39183636	117	9	0.893218	0.786368	0.10685	18.1423	NA
NA	NA	SEPTIN9	chr17	75405692	75405852	161	8	0.691611	0.828174	-0.136564	-18.1132	NA
NA	IL32	IL32	chr16	3117168	3117862	695	7	0.538515	0.70782	-0.169305	-18.0195	NA
NA	NA	CLEC2D	chr12	9827837	9827952	116	6	0.500436	0.693212	-0.192776	-18.0011	NA
NA	NA	NA	chr1	90076061	90076276	216	8	0.604674	0.782157	-0.177483	-17.9863	NA
NA	NA	PRKAR1B	chr7	625073	625156	84	7	0.572165	0.742282	-0.170117	-17.9582	NA
PUS1	NA	NA	chr12	132412924	132412997	74	8	0.226542	0.352483	-0.125941	-17.9473	NA
NA	NA	EVL	chr14	100570279	100570383	105	5	0.519647	0.828719	-0.309071	-17.9227	NA
NA	NA	CLPP	chr19	6362839	6362957	119	6	0.537027	0.730321	-0.193294	-17.9096	NA
NA	NA	NA	chr11	120078747	120078871	125	8	0.169836	0.0640271	0.105809	17.9038	NA
NA	NA	NA	chr4	1514414	1514509	96	9	0.504508	0.665655	-0.161147	-17.8472	Y
NA	AGAP1	NA	chr2	237028995	237029053	59	8	0.651084	0.834622	-0.183538	-17.7993	Y
NA	CLCN7	CLCN7	chr16	1503893	1503956	64	8	0.961228	0.836461	0.124768	17.6946	NA
NA	NA	SMTNL2	chr17	4491706	4491885	180	8	0.382024	0.596926	-0.214902	-17.6395	NA
NA	NA	NA	chr19	33726743	33726834	92	7	0.471261	0.657746	-0.186485	-17.6359	Y
NA	NA	NA	chr7	1632867	1632938	72	7	0.659905	0.839022	-0.179117	-17.6072	NA
NA	NA	AFG1L	chr6	108722439	108722503	65	7	0.769854	0.950778	-0.180924	-17.5447	NA
APCDD1	NA	NA	chr18	10454085	10454198	114	9	0.546533	0.678675	-0.132142	-17.5208	Y
NA	NA	RIMBP2	chr12	131171305	131171430	126	8	0.3466	0.511913	-0.165313	-17.5146	Y
NA	NA	NA	chr8	77220644	77220720	77	8	0.938684	0.811001	0.127683	17.4558	NA
NA	NA	NA	chr1	92057751	92057818	68	6	0.712482	0.855883	-0.143401	-17.3155	NA
NA	NA	ANAPC2	chr9	140069964	140070062	99	8	0.202541	0.325827	-0.123286	-17.3062	NA
NA	NA	EBF4	chr20	2730712	2730796	85	9	0.374909	0.49237	-0.117461	-17.2902	Y
NA	NA	NA	chr12	122444320	122444491	172	8	0.601169	0.760522	-0.159354	-17.2672	NA
NA	NA	NA	chr11	286930	287938	1009	7	0.44084	0.636118	-0.195278	-17.2533	NA
NA	NA	BNIP3	chr10	133793493	133793544	52	8	0.21948	0.350761	-0.131281	-17.1754	Y
NA	NA	KLF13	chr15	31621876	31622027	152	6	0.462965	0.646985	-0.18402	-17.1191	Y
NA	NA	MYO9B	chr19	17295568	17295651	84	7	0.506007	0.659019	-0.153012	-17.0941	NA
ARHGAP45	ARHGAP45	ARHGAP45	chr19	1077573	1077680	108	6	0.469418	0.669099	-0.199681	-17.0575	NA
GRIP1	GRIP1	GRIP1	chr12	67197826	67197977	152	8	0.618756	0.783998	-0.165242	-17.0073	NA
NA	NA	TXNRD2	chr22	19872985	19873153	169	7	0.702232	0.846528	-0.144296	-16.9424	NA
NA	NA	NA	chr1	221927842	221927902	61	7	0.489052	0.687173	-0.198121	-16.9283	NA
CD247	NA	CD247	chr1	167483887	167486971	3085	7	0.543856	0.721629	-0.177773	-16.9154	NA
NA	SH3RF3	NA	chr2	110259527	110259684	158	6	0.69091	0.890152	-0.199242	-16.7825	NA
NA	MRGPRF	NA	chr11	68773426	68773516	91	8	0.462498	0.647098	-0.1846	-16.753	Y
NA	NA	FBP2	chr9	97353420	97353503	84	10	0.682212	0.846383	-0.164171	-16.7472	NA
MIR4751	MIR4751,ATF5	NA	chr19	50436323	50436439	117	5	0.406952	0.623421	-0.21647	-16.73	NA
LSP1	NA	LSP1	chr11	1875258	1875360	103	6	0.461388	0.62992	-0.168532	-16.7252	NA
NA	NA	NA	chrX	110837773	110837883	111	9	0.809441	0.651011	0.15843	16.6536	NA
NA	NA	NA	chr11	49070199	49070264	66	9	0.482949	0.305876	0.177073	16.6318	Y
NA	RP1	NA	chr8	55533967	55534032	66	8	0.7834	0.913995	-0.130595	-16.4875	Y
NA	NA	NA	chr1	149147954	149148088	135	6	0.123606	0.347979	-0.224374	-16.4407	NA
NA	NA	SLC25A37	chr8	23398935	23399067	133	6	0.234869	0.0837604	0.151109	16.4279	NA
CES1P1	NA	CES1P1	chr16	55794662	55794724	63	8	0.430735	0.679648	-0.248913	-16.3588	Y
NA	NA	NA	chr1	1100287	1100338	52	7	0.80263	0.932058	-0.129428	-16.3492	Y
NA	C17orf107	CHRNE	chr17	4804522	4804610	89	8	0.323157	0.503555	-0.180398	-16.268	Y
NA	NA	MAD1L1	chr7	1864451	1864509	59	5	0.543139	0.756827	-0.213688	-16.2369	NA
NA	NA	TRAF2	chr9	139797095	139797246	152	7	0.514685	0.670513	-0.155828	-16.2301	NA
NA	CCND1	NA	chr11	69462801	69462878	78	5	0.377643	0.143413	0.23423	16.2202	NA
NA	NA	NA	chr7	1852496	1852669	174	8	0.736159	0.854588	-0.118429	-16.0625	NA
NA	NA	NA	chr16	875313	875381	69	7	0.464624	0.64623	-0.181607	-15.9842	Y
NA	NA	SEPTIN9	chr17	75429485	75429624	140	7	0.678761	0.827728	-0.148966	-15.9554	NA
NA	NA	NA	chr3	194015079	194015171	93	9	0.591445	0.697708	-0.106264	-15.918	NA
NA	NA	NA	chr9	32148742	32148824	83	6	0.897717	0.690968	0.206749	15.859	NA
NA	NA	GDF7	chr2	20869256	20869337	82	7	0.303108	0.129152	0.173956	15.8238	NA
COLQ	NA	COLQ	chr3	15562217	15562532	316	6	0.299521	0.15275	0.146771	15.7959	NA
NA	NA	NA	chr4	8711594	8711651	58	7	0.553624	0.699847	-0.146223	-15.7729	NA
NA	NA	NOTCH1	chr9	139432949	139433010	62	7	0.386398	0.503807	-0.117409	-15.7164	NA
NA	NA	RFT1	chr3	53135166	53135285	120	6	0.808557	0.607805	0.200751	15.6851	NA
NA	NA	PTPN6	chr12	7066563	7066701	139	6	0.437626	0.586393	-0.148767	-15.6616	NA
DGKA	DGKA	DGKA	chr12	56329701	56329789	89	8	0.536019	0.685082	-0.149062	-15.6518	Y
NA	NA	HHAT	chr1	210745363	210745536	174	6	0.772972	0.546932	0.22604	15.6406	NA
NA	DGKQ	DGKQ	chr4	961405	961516	112	7	0.438143	0.639834	-0.201691	-15.6247	Y
MIR4492,BCL9L	NA	NA	chr11	118781711	118781813	103	6	0.346393	0.515295	-0.168902	-15.6213	Y
NA	NA	NA	chr8	115323773	115323829	57	7	0.833354	0.648782	0.184572	15.6046	NA
NA	NA	NA	chr5	964566	964624	59	6	0.662192	0.792329	-0.130138	-15.5978	NA
NA	NA	EXD3	chr9	140312206	140312256	51	7	0.280716	0.406771	-0.126055	-15.5955	Y
NA	NA	NA	chrX	129255247	129255305	59	6	0.246282	0.0533215	0.19296	15.5839	NA
NA	NA	NA	chr7	2704990	2705084	95	7	0.583025	0.718993	-0.135967	-15.5706	NA
NA	NA	NA	chr2	232479907	232479980	74	7	0.18795	0.0760069	0.111943	15.5667	Y
NA	RBFOX3	NA	chr17	77086701	77086766	66	7	0.420066	0.6207	-0.200634	-15.5444	NA
NA	NA	DAZAP1	chr19	1423639	1423757	119	7	0.297347	0.185772	0.111575	15.4875	Y
NA	NA	NA	chr12	132910481	132910539	59	6	0.956588	0.793194	0.163394	15.44	Y
NA	NA	NA	chr1	1100108	1100162	55	7	0.591278	0.742608	-0.15133	-15.3976	Y
NA	NA	EXT1	chr8	119086741	119086795	55	8	0.577487	0.708717	-0.131231	-15.3964	NA
NA	NA	LINC01572	chr16	72661425	72661479	55	6	0.960212	0.811601	0.148611	15.3733	NA
NA	SH3PXD2A	SH3PXD2A	chr10	105428316	105428433	118	7	0.193203	0.0609983	0.132205	15.319	NA
NA	NA	NA	chr8	216408	216490	83	7	0.217899	0.379009	-0.16111	-15.2647	Y
NA	NA	NA	chr14	107122036	107122154	119	7	0.816815	0.953071	-0.136256	-15.2626	NA
NA	NA	NA	chr4	8193387	8193558	172	5	0.195203	0.0575976	0.137605	15.2245	NA
NA	NA	NBPF19	chr1	147782331	147782404	74	7	0.375215	0.512643	-0.137427	-15.199	Y
NA	NA	UNC13A	chr19	17727023	17727133	111	7	0.184468	0.325564	-0.141096	-15.0743	NA
NA	ZFR2	MIR1268A	chr19	3831403	3831463	61	7	0.407599	0.585297	-0.177698	-15.059	Y
NA	NA	NA	chr11	72151730	72151899	170	6	0.221829	0.0997114	0.122118	14.9997	NA
NA	NA	RBL1	chr20	35644023	35644128	106	6	0.653277	0.810163	-0.156886	-14.9828	NA
KLF11	KLF11	KLF11	chr2	10184573	10184638	66	7	0.489421	0.615549	-0.126128	-14.9764	Y
NA	ZBTB7B	NA	chr1	154988913	154988984	72	8	0.627048	0.763472	-0.136424	-14.964	NA
NA	NA	NA	chr6	42879126	42879223	98	7	0.374555	0.55423	-0.179674	-14.8836	NA
NA	C1QTNF8	NA	chr16	1140359	1140453	95	7	0.269069	0.42546	-0.156391	-14.8788	NA
NA	NA	TFB2M	chr1	246708308	246709382	1075	9	0.867457	0.75102	0.116437	14.8619	NA
NA	NA	CD2	chr1	117299779	117299907	129	6	0.49875	0.67395	-0.1752	-14.7896	NA
NA	NA	FAAP20	chr1	2121282	2121376	95	6	0.0964168	0.220855	-0.124438	-14.7711	Y
NA	NA	MAD1L1	chr7	2106108	2106182	75	7	0.533799	0.668388	-0.134589	-14.7338	NA
AGPAT2	NA	NA	chr9	139582563	139582614	52	6	0.339938	0.496659	-0.156721	-14.7039	Y
RDH13	NA	RDH13	chr19	55573910	55574004	95	6	0.120682	0.287299	-0.166617	-14.6528	NA
NA	NA	RIN3	chr14	93153372	93153427	56	7	0.310897	0.577153	-0.266256	-14.5734	Y
NA	NA	AK7	chr14	96890120	96890173	54	6	0.485508	0.648178	-0.162669	-14.5591	NA
NA	ENTR1	ENTR1	chr9	139298624	139298693	70	6	0.730854	0.867642	-0.136788	-14.5574	NA
NA	NA	ZBTB4	chr17	7376685	7378309	1625	6	0.566404	0.361427	0.204977	14.5497	NA
NA	NA	NA	chr8	53326565	53326618	54	10	0.691733	0.557007	0.134726	14.5466	NA
NA	NA	PDGFB	chr22	39635743	39635884	142	5	0.515813	0.743097	-0.227284	-14.521	NA
NA	NA	NA	chr17	33568580	33568791	212	6	0.679183	0.862766	-0.183582	-14.5016	NA
NA	NA	NA	chr15	60084704	60084769	66	5	0.603254	0.769975	-0.166722	-14.4731	NA
NA	FLNA	FLNA	chrX	153599221	153599280	60	7	0.123809	0.268375	-0.144566	-14.4633	Y
NA	NA	PLAT	chr8	42040457	42040511	55	5	0.15509	0.0481398	0.10695	14.4553	NA
PGGHG	NA	NA	chr11	288146	288216	71	6	0.205685	0.339642	-0.133957	-14.4482	NA
NA	NA	NA	chr3	190682987	190683048	62	7	0.546801	0.737136	-0.190335	-14.4452	NA
NA	CECR2	NA	chr22	18027985	18028082	98	6	0.699126	0.842129	-0.143003	-14.3853	NA
NA	TECTA	NA	chr11	121028720	121028777	58	9	0.740902	0.865962	-0.12506	-14.3814	Y
NA	NA	NA	chr17	26795217	26795274	58	5	0.338814	0.539743	-0.200929	-14.3615	NA
MYOD1	MYOD1	NA	chr11	17741628	17741678	51	8	0.261467	0.139629	0.121838	14.3533	Y
NA	NA	NA	chr6	447172	447226	55	6	0.633336	0.761926	-0.128589	-14.2735	NA
NA	FBXL16	NA	chr16	743679	743789	111	8	0.275254	0.433482	-0.158228	-14.2718	Y
NA	NA	NA	chr14	46020991	46021057	67	5	0.797097	0.577324	0.219773	14.2701	NA
NA	NA	TP73	chr1	3634634	3634689	56	5	0.182883	0.390088	-0.207206	-14.2541	Y
NA	NA	NA	chr9	132115040	132115156	117	6	0.323713	0.188477	0.135236	14.2272	NA
RUNX3	RUNX3	NA	chr1	25291385	25291486	102	6	0.444477	0.625895	-0.181419	-14.2238	NA
NA	NA	NA	chr10	135436115	135436176	62	6	0.384208	0.625298	-0.241089	-14.2054	Y
NA	NADSYN1	NADSYN1	chr11	71189402	71189477	76	6	0.292132	0.145989	0.146144	14.1794	NA
CDH12	CDH12	CDH12	chr5	22212785	22212854	70	6	0.365438	0.160317	0.205121	14.1688	NA
NA	NA	NA	chr11	68960058	68960116	59	6	0.419592	0.579234	-0.159642	-14.1568	NA
NA	NA	NA	chr5	2334978	2335053	76	7	0.206182	0.319114	-0.112932	-14.1499	NA
NA	NA	NA	chr2	2542175	2547180	5006	6	0.632423	0.796255	-0.163831	-14.0649	NA
NA	NA	NA	chr8	144788024	144788082	59	5	0.933039	0.741711	0.191328	14.0224	NA
NA	NA	NA	chr1	6795557	6795618	62	6	0.449855	0.599672	-0.149817	-14.0223	NA
NA	NA	FRMD4B	chr3	69248143	69248203	61	6	0.72459	0.872926	-0.148335	-14.0064	NA
NA	NA	NA	chr1	23830173	23830224	52	6	0.862708	0.679237	0.183471	13.9456	NA
NA	NA	NA	chr4	184454869	184454939	71	6	0.61319	0.778673	-0.165483	-13.9413	NA
MAPK15	NA	MAPK15	chr8	144798847	144798907	61	6	0.479937	0.631705	-0.151767	-13.9326	Y
NA	NA	NA	chr4	138417652	138417705	54	5	0.909905	0.710392	0.199514	13.9205	NA
NA	NA	RPH3AL	chr17	185102	185165	64	6	0.38669	0.67736	-0.29067	-13.9107	Y
NA	NA	NA	chr22	19679377	19679487	111	7	0.61829	0.802752	-0.184463	-13.861	NA
NA	NA	SAMD11	chr1	870977	871057	81	7	0.271507	0.428879	-0.157372	-13.8416	Y
NA	NA	NA	chr17	40676050	40676523	474	6	0.519137	0.731515	-0.212378	-13.8114	NA
NA	NA	NA	chr22	39173212	39173278	67	5	0.799042	0.92773	-0.128688	-13.7708	NA
NA	NA	CD247	chr1	167483520	167483806	287	6	0.645588	0.794526	-0.148938	-13.7143	NA
NA	NA	NA	chr7	72710044	72710098	55	5	0.657249	0.832812	-0.175563	-13.7028	NA
NA	NA	SEPTIN9	chr17	75452184	75452790	607	6	0.571543	0.711307	-0.139765	-13.6882	NA
NA	NA	ZIC3	chrX	136657046	136657122	77	6	0.294319	0.142931	0.151388	13.6826	Y
NA	NA	NA	chr1	235105669	235105798	130	6	0.306146	0.173369	0.132777	13.6297	NA
NA	NA	NA	chr10	29228888	29228943	56	6	0.674635	0.816127	-0.141492	-13.5467	NA
NA	NA	ZC3HAV1	chr7	138778366	138778473	108	5	0.692704	0.839979	-0.147275	-13.515	NA
NA	NA	NA	chr2	242802099	242802177	79	6	0.529663	0.662626	-0.132962	-13.4796	NA
NA	NA	NA	chr5	101119653	101119781	129	6	0.359183	0.579665	-0.220482	-13.47	NA
NA	TENM4	TENM4	chr11	78614302	78614380	79	6	0.271581	0.423169	-0.151588	-13.4614	Y
NA	ANKRD27	ANKRD27	chr19	33129156	33134037	4882	5	0.592932	0.757861	-0.164929	-13.4284	NA
DGKA	NA	NA	chr12	56324385	56324445	61	5	0.526575	0.693826	-0.167251	-13.4271	NA
LOC101926963	LOC101926963	PRKAR1B	chr7	642519	642577	59	5	0.959556	0.790561	0.168995	13.3902	NA
NA	NA	NA	chr1	16847053	16847136	84	7	0.522702	0.35531	0.167392	13.3331	NA
NA	NA	PTPRN2	chr7	157451533	157451624	92	6	0.657624	0.773608	-0.115984	-13.2758	NA
NA	CFAP46	NA	chr10	134692996	134693048	53	5	0.253368	0.404701	-0.151333	-13.2398	Y
TSPAN14	TSPAN14	TSPAN14	chr10	82225160	82228679	3520	5	0.412333	0.652373	-0.24004	-13.145	NA
LRCOL1	NA	LRCOL1	chr12	133186760	133186824	65	6	0.302616	0.473329	-0.170713	-13.1381	Y
NA	NA	NA	chr11	69361556	69361719	164	6	0.580677	0.734949	-0.154273	-13.1347	NA
NA	NA	NA	chr2	232055436	232055508	73	5	0.273211	0.462258	-0.189048	-13.1119	NA
NA	SLC1A7	SLC1A7	chr1	53558426	53558950	525	6	0.644509	0.807954	-0.163445	-13.1084	Y
NA	NA	NA	chr1	846155	846283	129	5	0.48587	0.677062	-0.191192	-13.1008	NA
NA	PCDHA6	PCDHA5,PCDHA1,PCDHA2,PCDHA6,PCDHA3,PCDHA4	chr5	140209724	140209782	59	7	0.500532	0.32859	0.171942	13.08	Y
NA	NA	DOHH	chr19	3494599	3494651	53	6	0.821551	0.95094	-0.129389	-13.0663	NA
NA	NA	NA	chr15	93392883	93392979	97	6	0.688474	0.817899	-0.129425	-13.0344	NA
NA	NA	PACRG	chr6	163570666	163570725	60	6	0.78637	0.887554	-0.101184	-12.9649	Y
NA	NA	STK24	chr13	99196028	99196085	58	5	0.64384	0.79315	-0.14931	-12.9328	NA
NA	NA	NA	chr11	60828551	60828675	125	5	0.45933	0.624476	-0.165146	-12.9148	NA
NA	NA	NA	chr16	877261	877370	110	7	0.846082	0.646867	0.199215	12.9135	NA
NA	NA	AGO2	chr8	141598886	141599468	583	5	0.601623	0.766697	-0.165074	-12.8493	NA
PAX8-AS1	NA	PAX8	chr2	113992706	113992804	99	6	0.201167	0.385157	-0.183989	-12.8465	NA
NA	NA	HSPBP1	chr19	55781686	55781805	120	5	0.661541	0.463754	0.197787	12.8029	NA
RNF4	NA	NA	chr4	2469790	2469875	86	6	0.227417	0.394222	-0.166805	-12.7912	NA
NA	NA	MAEA	chr4	1305353	1305405	53	5	0.744255	0.859152	-0.114897	-12.7883	NA
NA	TIMP1	SYN1,TIMP1	chrX	47444663	47444748	86	7	0.826561	0.670634	0.155926	12.7578	NA
NA	NA	NA	chr12	96448739	96448871	133	6	0.752617	0.588228	0.164389	12.7537	NA
NA	NA	ABCC1	chr16	16214537	16214673	137	5	0.269533	0.116618	0.152914	12.7453	NA
NA	TBC1D10C	NA	chr11	67172558	67172644	87	6	0.348231	0.461657	-0.113426	-12.7195	NA
NA	NA	ABCC13	chr21	15653474	15653703	230	5	0.322503	0.557556	-0.235052	-12.7171	NA
NA	NA	SLFN12L	chr17	33861305	33862970	1666	5	0.642618	0.838772	-0.196154	-12.7103	NA
NA	NA	NA	chr6	141887620	141887725	106	5	0.552664	0.756959	-0.204295	-12.6979	NA
NA	NA	NA	chr4	176349225	176349277	53	6	0.890045	0.774767	0.115279	12.6708	NA
NA	NA	TP73	chr1	3600750	3600801	52	7	0.0942572	0.221991	-0.127734	-12.6704	NA
NA	CXXC5	CXXC5	chr5	139062399	139062471	73	6	0.840405	0.733752	0.106653	12.6285	NA
NA	BTBD17	BTBD17	chr17	72353845	72353907	63	6	0.497879	0.645342	-0.147463	-12.6214	NA
NA	NA	LRP5	chr11	68089020	68089119	100	4	0.729806	0.37784	0.351966	12.5848	NA
NA	NA	SAE1	chr19	47691058	47695040	3983	5	0.811382	0.932276	-0.120894	-12.5394	NA
NA	NA	NA	chr6	27795324	27795377	54	5	0.562978	0.747051	-0.184073	-12.5329	NA
NA	NA	RAB11FIP1	chr8	37755711	37755766	56	7	0.682716	0.806486	-0.12377	-12.5314	NA
NA	NA	NA	chr4	88784891	88784951	61	6	0.967154	0.817324	0.14983	12.507	NA
NA	NA	DTNB	chr2	25601014	25601083	70	4	0.335014	0.127793	0.207222	12.5056	NA
NA	NA	CYTH4	chr22	37694189	37694264	76	5	0.520839	0.369193	0.151646	12.47	NA
NA	NA	NA	chr22	45642937	45643029	93	5	0.272066	0.528446	-0.25638	-12.459	NA
NA	NA	NA	chr21	34766922	34766976	55	5	0.214025	0.103144	0.110881	12.4467	NA
NA	NA	DLL1	chr6	170595991	170596114	124	5	0.679652	0.460659	0.218993	12.4187	NA
IL2RB	NA	IL2RB	chr22	37545245	37545487	243	5	0.548771	0.72503	-0.176259	-12.3976	NA
NA	NA	CASC15	chr6	21737232	21737310	79	5	0.593938	0.746266	-0.152329	-12.364	NA
NA	NA	CPNE5	chr6	36744782	36745238	457	4	0.572966	0.749618	-0.176652	-12.3533	NA
HSD17B11	NA	HSD17B11	chr4	88311409	88311469	61	5	0.147893	0.307437	-0.159544	-12.3238	NA
NA	NA	ABTB2	chr11	34270403	34270453	51	5	0.550998	0.714953	-0.163956	-12.2772	NA
CD3G	NA	NA	chr11	118214462	118214531	70	4	0.558615	0.738435	-0.17982	-12.2532	NA
NA	NA	ZAP70	chr2	98334760	98334829	70	5	0.60003	0.745476	-0.145446	-12.2371	NA
NA	NA	NA	chr12	133179193	133179289	97	6	0.314421	0.482084	-0.167663	-12.2369	NA
PAX8-AS1	NA	PAX8	chr2	113992901	113992966	66	6	0.338981	0.598534	-0.259553	-12.2349	NA
LINC01166,LINC01168	NA	NA	chr10	134778855	134778935	81	6	0.391081	0.597103	-0.206022	-12.2112	Y
NA	NA	NA	chr19	2503752	2503836	85	5	0.471707	0.661346	-0.189638	-12.1903	NA
NA	NA	NA	chr7	158789522	158789584	63	7	0.413311	0.569175	-0.155864	-12.1903	Y
NA	NA	ESRRB	chr14	76940147	76940248	102	5	0.0844597	0.231012	-0.146552	-12.1902	NA
NA	NA	SIGIRR	chr11	406637	406687	51	6	0.522247	0.64869	-0.126443	-12.183	Y
SRD5A2	NA	NA	chr2	31806435	31806551	117	5	0.509283	0.69746	-0.188177	-12.1752	Y
NA	NA	NA	chr3	170039208	170039305	98	4	0.329079	0.122015	0.207064	12.1741	NA
NA	NA	NA	chr14	106179229	106179289	61	6	0.532068	0.70604	-0.173972	-12.1206	NA
NA	NA	NA	chr19	36800095	36800158	64	6	0.597106	0.765648	-0.168542	-12.1124	NA
NA	NA	NA	chr2	121467949	121471297	3349	4	0.589996	0.79268	-0.202684	-12.0884	NA
NA	NA	PIP5K1C	chr19	3684070	3684179	110	4	0.522121	0.240429	0.281692	12.043	NA
NA	NA	CARS2	chr13	111318160	111318490	331	5	0.220056	0.0756594	0.144396	12.0339	NA
NA	NA	SERPINB8	chr18	61638980	61639217	238	5	0.193113	0.0649228	0.12819	11.9661	NA
NA	NA	NA	chr2	129382206	129382280	75	5	0.650556	0.792569	-0.142013	-11.9609	NA
NA	NA	CDH13	chr16	83715922	83715995	74	4	0.339268	0.54575	-0.206482	-11.8646	NA
LOC400499	LOC400499	LOC400499	chr16	11620901	11620969	69	5	0.293281	0.418153	-0.124872	-11.8356	NA
RLN2	RLN2	NA	chr9	5304439	5304573	135	7	0.166054	0.0647263	0.101328	11.826	Y
NA	NA	ERICH1	chr8	600233	600295	63	6	0.790887	0.938769	-0.147882	-11.8145	Y
NA	PTPRN	NA	chr2	220161756	220161826	71	4	0.593015	0.743709	-0.150694	-11.8105	NA
NA	NA	HNRNPF	chr10	43900879	43900960	82	5	0.479855	0.616324	-0.136469	-11.8022	NA
NA	NA	NA	chr20	24839223	24839317	95	4	0.715787	0.851449	-0.135662	-11.7967	NA
NA	NA	UBE2D2	chr5	138943376	138943443	68	4	0.488942	0.671988	-0.183047	-11.7952	NA
BIRC7	NA	NA	chr20	61866878	61866960	83	5	0.398508	0.543436	-0.144928	-11.7819	NA
NA	UBR4	NA	chr1	19400925	19401069	145	4	0.500928	0.712802	-0.211874	-11.7594	NA
NA	NA	NA	chr10	124311099	124311253	155	5	0.15698	0.292949	-0.135969	-11.7342	NA
NA	NA	CCDC88C	chr14	91836206	91836259	54	5	0.505981	0.653525	-0.147544	-11.728	NA
NA	NA	NA	chr16	87732573	87732722	150	6	0.585305	0.736568	-0.151263	-11.7113	NA
GPR68	NA	GPR68	chr14	91711487	91711632	146	4	0.399977	0.606569	-0.206592	-11.6613	NA
NA	NA	NA	chr16	84582723	84582782	60	4	0.591304	0.793104	-0.2018	-11.6333	NA
NA	NA	PTP4A2	chr1	32391176	32391233	58	4	0.615526	0.826832	-0.211306	-11.6172	NA
NA	NA	NA	chr19	47316268	47316383	116	5	0.599026	0.743825	-0.144799	-11.5953	NA
NA	NA	ACSF3	chr16	89188943	89189080	138	5	0.598342	0.779206	-0.180865	-11.572	NA
NA	NA	PLS3	chrX	114800934	114800990	57	6	0.807964	0.917454	-0.10949	-11.5716	NA
GRAP2	NA	GRAP2	chr22	40323181	40323271	91	4	0.543947	0.737336	-0.193389	-11.5499	NA
NA	NA	ZDHHC14	chr6	157855798	157855884	87	4	0.573626	0.812163	-0.238537	-11.525	NA
NA	NA	STK17B	chr2	197034031	197034084	54	5	0.434843	0.621301	-0.186459	-11.502	NA
NA	CIRBP	CIRBP	chr19	1272015	1272075	61	6	0.37267	0.574913	-0.202243	-11.5007	NA
NA	NA	PEX14	chr1	10560483	10560701	219	5	0.280866	0.140857	0.140009	11.489	NA
NA	NA	CCDC88C	chr14	91841906	91842051	146	6	0.385879	0.507325	-0.121446	-11.4804	NA
ZDHHC4	ZDHHC4	ZDHHC4	chr7	6617485	6617549	65	6	0.283121	0.441472	-0.158351	-11.4754	NA
NA	NA	NA	chr1	24812701	24812837	137	5	0.626264	0.78787	-0.161606	-11.4675	NA
NA	NA	RASSF5	chr1	206728959	206729048	90	5	0.431727	0.584078	-0.152351	-11.4306	NA
NA	NA	NA	chr1	31242077	31242150	74	5	0.280053	0.15206	0.127993	11.4149	NA
NA	LZTS1	NA	chr8	20112763	20112820	58	4	0.584689	0.796453	-0.211764	-11.4077	NA
TMEM167B	NA	NA	chr1	109632714	109632782	69	6	0.745716	0.613731	0.131985	11.4012	NA
NA	NA	NA	chr5	1726243	1726307	65	6	0.763012	0.91299	-0.149978	-11.38	Y
NA	NA	NA	chr4	686804	686872	69	6	0.513545	0.620125	-0.106581	-11.3679	NA
IL32	NA	IL32	chr16	3116218	3116345	128	4	0.551266	0.754848	-0.203582	-11.3558	NA
NA	AUTS2	NA	chr7	70227928	70228059	132	5	0.662587	0.502863	0.159724	11.3328	NA
TNNI3	NA	TNNI3	chr19	55668241	55668298	58	5	0.0991983	0.256551	-0.157353	-11.3041	Y
NA	NA	LINC01749	chr20	61657028	61657185	158	6	0.127796	0.261397	-0.133601	-11.283	NA
NA	NA	SBF1	chr22	50910022	50910080	59	5	0.414186	0.238027	0.176159	11.2775	NA
NA	NA	NA	chr19	14486850	14486937	88	5	0.293234	0.177665	0.115569	11.2123	NA
CD7	CD7	NA	chr17	80274776	80274832	57	5	0.482281	0.722635	-0.240354	-11.172	NA
NA	NA	NA	chr17	38769073	38769199	127	4	0.588202	0.76314	-0.174938	-11.1683	NA
NA	NA	PTPRC	chr1	198649450	198649506	57	4	0.500011	0.675418	-0.175406	-11.1109	NA
NA	NA	NA	chr1	69284402	69284456	55	6	0.451212	0.30247	0.148743	11.0952	NA
NA	FER1L5	FER1L5	chr2	97334719	97334790	72	5	0.435457	0.557943	-0.122487	-11.095	NA
NA	NA	MOB3A	chr19	2080075	2080469	395	4	0.743042	0.879812	-0.13677	-11.0851	NA
NA	NA	NA	chr1	22511880	22511953	74	5	0.297114	0.427843	-0.13073	-11.084	NA
NA	NA	NUP153	chr6	17702565	17702655	91	5	0.38332	0.507846	-0.124526	-11.0668	NA
NA	FBLN5	FBLN5	chr14	92336674	92336743	70	4	0.565997	0.737263	-0.171267	-11.0506	NA
NA	ZNF385A	LOC102724050	chr12	54763524	54763600	77	5	0.573451	0.71552	-0.142069	-11.0159	NA
NA	APC2	NA	chr19	1466813	1466870	58	5	0.210506	0.33927	-0.128764	-11.0153	Y
NA	NA	NA	chr10	29431738	29431804	67	5	0.470211	0.695203	-0.224993	-11.0008	NA
NA	NA	NDUFA10	chr2	240868550	240868615	66	5	0.599142	0.741445	-0.142304	-10.9966	Y
NA	PNPLA7	PNPLA7	chr9	140356755	140356818	64	5	0.15755	0.285874	-0.128325	-10.9761	Y
NA	NA	NA	chr6	166419049	166419138	90	4	0.238138	0.393634	-0.155496	-10.9089	NA
NA	NA	HDLBP	chr2	242174769	242174860	92	5	0.311237	0.170448	0.140789	10.8996	NA
NA	NA	MOB3A	chr19	2079883	2079938	56	5	0.671053	0.797882	-0.126829	-10.8861	NA
NA	CFAP46	NA	chr10	134622201	134622358	158	5	0.457795	0.645087	-0.187292	-10.8715	NA
NA	NA	NA	chr16	89059422	89059488	67	6	0.251469	0.361405	-0.109936	-10.8541	NA
NA	NA	NA	chr12	125353535	125353625	91	4	0.203954	0.0369604	0.166994	10.8529	NA
NA	NA	LOC102723493	chr15	67334369	67334449	81	4	0.196284	0.0819946	0.114289	10.792	NA
NA	NA	HMOX2	chr16	4537844	4537895	52	5	0.607743	0.753842	-0.146099	-10.7883	NA
SPRED2	NA	NA	chr2	65660665	65660716	52	5	0.476147	0.623693	-0.147545	-10.7716	NA
NA	NA	PIGQ	chr16	632035	632138	104	6	0.682112	0.881283	-0.199171	-10.765	NA
NA	NA	NA	chr7	1631967	1632620	654	4	0.292245	0.464706	-0.172461	-10.7439	NA
LOC100131289	LOC100131289	NA	chr6	27730428	27730479	52	5	0.933935	0.750621	0.183314	10.6619	NA
NA	NA	NA	chr6	27520327	27520383	57	5	0.238369	0.371568	-0.133198	-10.6499	NA
NA	NA	NA	chr12	34499352	34499427	76	5	0.753059	0.600404	0.152655	10.622	NA
NA	RPS11	NA	chr19	50002809	50002862	54	4	0.480727	0.643153	-0.162426	-10.6181	NA
LAMA3	LAMA3	LAMA3	chr18	21452930	21452994	65	4	0.603158	0.740681	-0.137523	-10.5817	NA
NA	NA	NA	chr12	133342509	133343658	1150	4	0.62507	0.384306	0.240764	10.5792	NA
NA	C2orf81	C2orf81	chr2	74643341	74643417	77	4	0.418556	0.172676	0.245879	10.5675	Y
NA	NA	COL27A1	chr9	116997762	116997838	77	5	0.466487	0.601806	-0.13532	-10.5651	NA
NA	NA	CAPN2	chr1	223936212	223936288	77	4	0.429048	0.600703	-0.171656	-10.5564	NA
NA	NA	NA	chr2	208372008	208372117	110	4	0.7756	0.921445	-0.145845	-10.5551	NA
CD6	CD6	CD6	chr11	60739310	60739431	122	5	0.324766	0.461565	-0.136798	-10.5367	NA
NA	NA	PANK4	chr1	2455248	2455308	61	5	0.520889	0.661243	-0.140354	-10.5268	NA
NA	NA	NA	chr12	38447090	38447163	74	4	0.675928	0.472151	0.203778	10.5262	NA
RETREG1	NA	LOC101929524	chr5	16618052	16618135	84	5	0.583589	0.701832	-0.118243	-10.5218	NA
NA	NA	TRPC4AP	chr20	33658047	33658282	236	5	0.793075	0.930743	-0.137668	-10.5119	NA
NA	NA	C1QTNF8	chr16	1141348	1141404	57	5	0.461565	0.59374	-0.132175	-10.5035	NA
NA	NA	KCTD5	chr16	2740589	2740663	75	5	0.168896	0.0647349	0.104162	10.501	NA
NA	NA	NA	chr4	132896579	132896630	52	5	0.813612	0.68935	0.124262	10.4438	Y
NA	NA	RAP1GAP	chr1	21947067	21947121	55	5	0.859899	0.746322	0.113577	10.4427	NA
NA	NA	NA	chr20	62570190	62570247	58	5	0.41874	0.56617	-0.147429	-10.4346	Y
NA	NA	NA	chr4	41867393	41867467	75	5	0.0926686	0.232801	-0.140133	-10.4283	Y
NA	CD93	NA	chr20	23065816	23065895	80	6	0.768631	0.904329	-0.135698	-10.4022	NA
NA	NA	NA	chr9	98196517	98196657	141	4	0.502919	0.295132	0.207786	10.3776	NA
NA	NA	WASF2	chr1	27756082	27756153	72	4	0.20402	0.074174	0.129846	10.3607	NA
NA	NA	NA	chr19	43848582	43848664	83	4	0.625603	0.428333	0.197271	10.3563	NA
NA	NA	ZNF710	chr15	90563190	90563377	188	4	0.259943	0.0551465	0.204796	10.3513	NA
NA	NA	CHMP3,RNF103-CHMP3	chr2	86780143	86780285	143	4	0.553733	0.783205	-0.229471	-10.2842	NA
NA	NA	MYH9	chr22	36776178	36776266	89	4	0.469632	0.643514	-0.173882	-10.2584	NA
NA	NA	NA	chr8	21721576	21721650	75	4	0.232371	0.0965766	0.135795	10.2563	NA
NA	NA	AKT1	chr14	105254157	105254350	194	4	0.377631	0.19762	0.180011	10.2531	NA
NA	NA	STX1A	chr7	73130180	73130335	156	4	0.181411	0.054087	0.127324	10.2486	NA
NA	NA	MIR1-1HG-AS1	chr20	61056900	61056970	71	4	0.344154	0.573612	-0.229459	-10.2371	NA
NA	CHD7	NA	chr8	61778107	61778197	91	4	0.640123	0.78835	-0.148227	-10.2295	NA
NA	NA	RBL1	chr20	35671829	35671995	167	4	0.487009	0.661656	-0.174647	-10.1762	NA
NA	ZNF589	NA	chr3	48310868	48310952	85	4	0.575435	0.756153	-0.180718	-10.158	NA
LINC01771,LRP8	NA	LINC01771	chr1	53794622	53794695	74	5	0.665594	0.820907	-0.155313	-10.1292	NA
NA	LINC02714	NA	chr11	134632499	134632568	70	7	0.711288	0.59366	0.117628	10.1281	Y
LINC02026	NA	NA	chr3	193721530	193721593	64	4	0.198799	0.0720499	0.126749	10.1124	NA
NA	NA	CCDC88C	chr14	91821847	91821952	106	4	0.370964	0.518947	-0.147983	-10.1067	NA
NA	EGFL7	EGFL7	chr9	139562616	139562717	102	6	0.72534	0.861747	-0.136407	-10.1058	NA
NA	NA	DDO	chr6	110721349	110721462	114	4	0.541924	0.282063	0.25986	10.1041	Y
NA	LOC283028	NA	chr10	43247868	43247938	71	4	0.643188	0.825703	-0.182515	-10.082	NA
NA	NA	NA	chr11	60794366	60794426	61	4	0.529378	0.677296	-0.147918	-10.0748	NA
NA	NA	MAP3K6	chr1	27683254	27683324	71	5	0.564685	0.695181	-0.130496	-10.0561	Y
LRRC15	NA	LRRC15	chr3	194089411	194089473	63	4	0.405034	0.577919	-0.172885	-10.0413	NA
NA	NA	CDC42	chr1	22381607	22381681	75	4	0.761784	0.888668	-0.126884	-9.9932	NA
NA	NA	NA	chr16	79312431	79312548	118	4	0.415336	0.581537	-0.166202	-9.89397	NA
NA	NA	NA	chr11	39183165	39183239	75	5	0.852293	0.735395	0.116898	9.89366	NA
NA	NA	JAK2	chr9	5042940	5042997	58	4	0.752076	0.93565	-0.183574	-9.87815	Y
NA	NA	PSAP	chr10	73577605	73577770	166	4	0.242326	0.0838305	0.158496	9.84711	NA
NA	NA	CFAP77	chr9	135362228	135362279	52	5	0.0426738	0.149478	-0.106804	-9.84404	Y
HCAR1	NA	NA	chr12	123215541	123215597	57	5	0.862152	0.969569	-0.107417	-9.79529	NA
NA	NA	UBOX5,FASTKD5	chr20	3139341	3139399	59	5	0.751936	0.879086	-0.12715	-9.78834	NA
NA	UNC93B1	NA	chr11	67758831	67758883	53	4	0.496345	0.676334	-0.179989	-9.76744	Y
NA	NA	LCP2	chr5	169689537	169689596	60	4	0.443374	0.610336	-0.166961	-9.75564	NA
NA	ANKH	NA	chr5	14707042	14707203	162	4	0.446428	0.661507	-0.215079	-9.75529	NA
NA	NA	NA	chr12	7793522	7793607	86	5	0.592503	0.744786	-0.152283	-9.74297	NA
NA	NA	NA	chr4	67523071	67523131	61	5	0.727003	0.882492	-0.155489	-9.73924	NA
NA	NA	CDH23	chr10	73360038	73360366	329	5	0.64143	0.7745	-0.13307	-9.73576	NA
NA	CRIP2	CRIP2	chr14	105945820	105945907	88	4	0.351202	0.566762	-0.21556	-9.73525	NA
NA	NA	NA	chr14	97859740	97859862	123	4	0.722756	0.882936	-0.160179	-9.71954	NA
NA	PAM16,CORO7-PAM16	NA	chr16	4390245	4390323	79	6	0.814072	0.701751	0.112321	9.70838	NA
NA	WNT9A	NA	chr1	228107809	228107874	66	5	0.395309	0.507401	-0.112091	-9.70795	NA
NA	NA	AQP7	chr9	33389150	33389318	169	4	0.97317	0.858483	0.114688	9.70303	NA
NA	ERICH1	NA	chr8	623637	623688	52	5	0.800174	0.684111	0.116063	9.6896	Y
NA	NA	NA	chr10	72679092	72679198	107	6	0.536524	0.653674	-0.11715	-9.67504	NA
NA	IGSF6	METTL9	chr16	21658503	21658675	173	4	0.390962	0.606427	-0.215465	-9.67356	NA
NA	RBM33	NA	chr7	155532651	155532703	53	4	0.759775	0.870262	-0.110487	-9.66544	NA
NA	NA	CNN2	chr19	1030861	1030925	65	4	0.535296	0.703526	-0.16823	-9.64169	NA
NA	MAST4	NA	chr5	66461561	66461635	75	5	0.638975	0.757422	-0.118447	-9.61732	NA
NA	NA	WNK1	chr12	866931	866985	55	5	0.790632	0.915247	-0.124615	-9.60826	NA
NA	NA	SIM2	chr21	38082231	38082331	101	5	0.226398	0.102591	0.123807	9.59867	NA
NA	NA	SORCS2	chr4	7228214	7228268	55	4	0.485751	0.636412	-0.150662	-9.57074	NA
NA	NA	NA	chr9	127601189	127601245	57	4	0.301377	0.169489	0.131888	9.56815	NA
NA	NA	NA	chr19	49465339	49465445	107	6	0.476375	0.339268	0.137107	9.56629	NA
NA	NA	TMEM175	chr4	939403	939551	149	4	0.798484	0.957625	-0.159141	-9.56114	NA
NA	NA	NA	chr2	231839189	231839247	59	4	0.344958	0.508069	-0.163111	-9.53014	NA
NA	HPD	HPD	chr12	122292018	122293744	1727	4	0.796875	0.604577	0.192297	9.52329	NA
NA	NA	NA	chr10	100086384	100086454	71	4	0.475584	0.646985	-0.171401	-9.5213	NA
CLUAP1	NA	NA	chr16	3550518	3550590	73	5	0.305362	0.484005	-0.178643	-9.48984	NA
MADCAM1	NA	NA	chr19	496162	496218	57	5	0.12272	0.24204	-0.11932	-9.45218	Y
NA	NA	NA	chr2	79219546	79219597	52	4	0.440036	0.626408	-0.186372	-9.45074	NA
NA	CA4	CA4	chr17	58235290	58236715	1426	4	0.756777	0.872395	-0.115619	-9.40202	NA
NA	NA	SEPTIN9	chr17	75454345	75454452	108	4	0.529375	0.680249	-0.150874	-9.36682	NA
NA	NA	FNBP1	chr9	132800558	132800787	230	4	0.532419	0.695948	-0.163529	-9.34343	NA
NA	NA	NA	chr9	130815850	130815975	126	4	0.025202	0.163193	-0.137991	-9.3392	NA
NA	NA	NRF1	chr7	129253656	129253716	61	4	0.592139	0.378101	0.214038	9.33007	NA
NA	NA	OSBPL2,MIR1-1HG-AS1	chr20	60819707	60819803	97	4	0.178074	0.0353377	0.142736	9.32934	NA
NA	NA	NA	chr1	1003249	1003315	67	5	0.763139	0.876774	-0.113634	-9.321	Y
NA	NA	DYSF	chr2	71842128	71842315	188	4	0.662038	0.821588	-0.15955	-9.26824	NA
NA	NA	NA	chr16	29149370	29149546	177	4	0.716088	0.867314	-0.151226	-9.26636	NA
NA	NA	NA	chr21	36599208	36599376	169	4	0.507824	0.685479	-0.177656	-9.25811	NA
NA	SHISA3	NA	chr4	42403248	42403305	58	4	0.57546	0.717974	-0.142514	-9.25272	NA
NA	NAT8L	NA	chr4	2068402	2068464	63	5	0.822771	0.930511	-0.10774	-9.23633	NA
NA	NA	TSNARE1	chr8	143407491	143407567	77	5	0.585618	0.470921	0.114698	9.20536	Y
NA	NA	NA	chr15	29106412	29106539	128	4	0.421606	0.283346	0.13826	9.19903	NA
BCAP31,ABCD1	BCAP31	BCAP31	chrX	152989374	152989424	51	4	0.130047	0.319775	-0.189728	-9.19472	Y
NA	NA	SLC43A2	chr17	1514853	1514911	59	4	0.402699	0.212162	0.190537	9.17615	NA
NA	NA	HS3ST3A1	chr17	13494523	13495196	674	4	0.812019	0.648359	0.163661	9.13489	NA
RPLP1	NA	NA	chr15	69744528	69744639	112	4	0.261534	0.106256	0.155278	9.11846	NA
NA	NA	SDCCAG8	chr1	243601350	243601446	97	4	0.205227	0.104833	0.100394	9.11505	NA
NA	NA	NA	chr1	5880389	5880463	75	4	0.805606	0.933896	-0.12829	-9.10747	NA
NA	NA	NA	chr10	5606352	5606419	68	4	0.503164	0.64049	-0.137326	-9.09505	NA
NA	NA	TBCD	chr17	80822458	80822579	122	4	0.485367	0.675117	-0.189751	-9.09051	NA
NA	NA	FYB1	chr5	39188738	39188794	57	4	0.603307	0.741836	-0.138529	-9.08737	NA
NA	NA	MAD1L1	chr7	2119389	2119499	111	4	0.257853	0.13885	0.119002	9.08451	NA
NA	NA	FYB1	chr5	39185995	39186075	81	4	0.692889	0.831229	-0.13834	-9.06005	NA
NA	NA	NA	chr7	6489722	6489803	82	4	0.790353	0.620408	0.169945	9.05841	NA
NA	TBC1D28	NA	chr17	18538966	18539018	53	4	0.64572	0.454392	0.191328	9.02612	NA
NA	NA	NA	chr14	98693837	98693923	87	4	0.508979	0.670967	-0.161988	-9.01585	NA
NA	NA	NA	chr16	54227818	54227875	58	4	0.23385	0.385981	-0.152131	-8.9987	NA
NA	NA	SLAMF1	chr1	160596069	160596148	80	4	0.539751	0.690247	-0.150496	-8.99563	NA
NA	NA	NA	chr4	3290313	3290470	158	4	0.289643	0.163322	0.126321	8.9866	NA
NA	NA	MACF1	chr1	39571957	39572085	129	4	0.16781	0.0562714	0.111538	8.97835	NA
NA	NA	GPCPD1	chr20	5575092	5575159	68	4	0.861706	0.973062	-0.111356	-8.97391	NA
MIR4530	ZFP36	NA	chr19	39899298	39899353	56	4	0.393229	0.523939	-0.13071	-8.95161	NA
NA	NA	RASA3	chr13	114775133	114776419	1287	4	0.788548	0.90683	-0.118282	-8.91472	Y
NA	NA	LOC101929268	chr8	49595517	49595571	55	4	0.681656	0.802178	-0.120522	-8.90393	NA
NA	NA	NA	chr7	102275914	102275993	80	4	0.445571	0.312357	0.133215	8.88875	NA
MIR3147	NA	NA	chr7	57472433	57472485	53	5	0.491232	0.357818	0.133415	8.84835	Y
CD93	CD93	NA	chr20	23066377	23066432	56	4	0.332151	0.473387	-0.141236	-8.8467	NA
NA	ROPN1L	ROPN1L	chr5	10464077	10466954	2878	4	0.359129	0.25553	0.103599	8.83605	NA
NA	NA	PARVB	chr22	44529983	44530074	92	4	0.193937	0.359212	-0.165275	-8.82504	NA
NA	NA	LYRM4,LYRM4-AS1	chr6	5151733	5151804	72	4	0.343157	0.160944	0.182213	8.81822	NA
NA	NA	NA	chr2	43295089	43295229	141	4	0.766339	0.897676	-0.131337	-8.79307	Y
NA	NA	NBPF19	chr1	146550912	146550967	56	4	0.229181	0.112085	0.117096	8.77473	Y
NA	NA	RPS6KA2	chr6	166908758	166908811	54	4	0.719142	0.825622	-0.10648	-8.77234	NA
MARVELD1	NA	NA	chr10	99473156	99473206	51	5	0.176182	0.0641598	0.112022	8.74711	Y
NA	NA	TP73	chr1	3600879	3601447	569	4	0.220584	0.379365	-0.158781	-8.74625	NA
NA	NA	ACOT2	chr14	74037100	74037165	66	5	0.303421	0.428921	-0.1255	-8.74537	NA
SRMS	NA	NA	chr20	62178943	62178997	55	4	0.398898	0.540107	-0.141209	-8.73634	Y
NA	NA	ZNF568	chr19	37463602	37463660	59	4	0.805362	0.649471	0.155891	8.72379	NA
NA	NA	R3HDM1	chr2	136415897	136416032	136	4	0.639678	0.792911	-0.153233	-8.70087	NA
NA	NA	SARDH	chr9	136567090	136567156	67	4	0.463976	0.652191	-0.188215	-8.69897	NA
NA	NA	NA	chr7	1250980	1251032	53	4	0.238628	0.412253	-0.173625	-8.67684	Y
NA	LINC01597	NA	chr20	29516304	29516360	57	5	0.655366	0.78686	-0.131494	-8.65229	NA
NA	NA	NA	chr6	100729547	100729599	53	5	0.181972	0.285783	-0.103811	-8.63152	NA
NA	NA	NA	chrX	145701197	145701255	59	4	0.518585	0.734113	-0.215528	-8.61862	Y
NA	NA	JAKMIP3	chr10	133892611	133892674	64	4	0.661114	0.810478	-0.149364	-8.60427	NA
NA	NA	MBP	chr18	74718544	74718630	87	4	0.378686	0.248103	0.130583	8.58272	NA
SLC45A1	NA	SLC45A1	chr1	8378922	8378988	67	4	0.396824	0.59888	-0.202056	-8.58186	NA
LINC01101	LINC01101	NA	chr2	121223610	121223664	55	4	0.667388	0.793439	-0.12605	-8.57942	NA
NA	NA	SCYL2	chr12	100714015	100714097	83	4	0.231045	0.0999474	0.131098	8.56768	NA
NA	NA	NA	chr9	139539491	139539543	53	4	0.15651	0.0512967	0.105213	8.52167	NA
NA	NA	NA	chr1	25049174	25049248	75	4	0.402839	0.596563	-0.193724	-8.5196	NA
NA	NA	NA	chr15	93975922	93975978	57	4	0.826449	0.945123	-0.118674	-8.45499	Y
NA	NA	NA	chr18	13843076	13843141	66	4	0.595688	0.749334	-0.153646	-8.45124	NA
NA	NA	NA	chr22	23799899	23799961	63	4	0.309424	0.151728	0.157697	8.42609	NA
NA	NA	NA	chr9	103447815	103447878	64	4	0.821786	0.932742	-0.110956	-8.38054	NA
NA	NA	NA	chr13	44988803	44988893	91	5	0.569744	0.695069	-0.125325	-8.3393	NA
NA	NA	TNFRSF14-AS1	chr1	2481792	2481876	85	4	0.463781	0.315857	0.147924	8.29473	NA
NA	NA	NEURL1	chr10	105338767	105338843	77	4	0.530314	0.413001	0.117313	8.28359	NA
NA	NA	NA	chr5	133161547	133161656	110	4	0.40394	0.555434	-0.151493	-8.27984	NA
NA	NA	SEPTIN9	chr17	75463147	75463615	469	4	0.566445	0.712937	-0.146492	-8.27204	NA
NA	NA	OSBPL5	chr11	3163444	3163500	57	4	0.632031	0.797811	-0.16578	-8.25768	NA
NA	NA	NTSR1	chr20	61391081	61391163	83	5	0.82294	0.937032	-0.114091	-8.24836	NA
NA	NA	KDM2B	chr12	121960862	121960996	135	5	0.708564	0.829807	-0.121242	-8.22857	NA
NA	NA	NA	chr6	467122	467242	121	4	0.843297	0.948769	-0.105472	-8.22798	NA
NA	NA	TTC7A	chr2	47206550	47206681	132	4	0.252018	0.108503	0.143516	8.21003	NA
NA	NA	LINC01749,LINC01056	chr20	61676086	61676151	66	4	0.905611	0.800387	0.105224	8.15932	NA
NA	NA	NA	chrX	28584974	28585055	82	5	0.800529	0.902271	-0.101742	-8.1376	NA
PTCHD3	PTCHD3	NA	chr10	27703200	27703268	69	4	0.409522	0.239036	0.170486	8.13082	Y
NA	NA	ARID1B	chr6	157161564	157161638	75	4	0.337739	0.162223	0.175516	8.12477	NA
NA	NA	DSCAML1	chr11	117406090	117406151	62	4	0.486263	0.605522	-0.119259	-8.11714	NA
NA	KLK4	KLK4	chr19	51411824	51411878	55	5	0.466642	0.605458	-0.138816	-7.9963	Y
NA	NA	NA	chr9	139494943	139497156	2214	5	0.489253	0.59647	-0.107217	-7.9597	NA
NA	NA	TBR1	chr2	162275658	162275709	52	4	0.0873848	0.188122	-0.100737	-7.92852	NA
NA	NA	EHMT1	chr9	140617555	140617609	55	4	0.51295	0.646264	-0.133314	-7.92595	NA
NA	NA	NA	chr9	14533628	14534679	1052	4	0.497016	0.645331	-0.148314	-7.82317	NA
NA	NA	RPL26	chr17	8285119	8285171	53	4	0.702102	0.846139	-0.144038	-7.80003	NA
NA	NA	NA	chr1	68761572	68761623	52	4	0.7526	0.90416	-0.151559	-7.74459	NA
NA	NA	AGAP1	chr2	236961890	236961981	92	5	0.495254	0.617215	-0.121961	-7.72056	NA
NA	NA	CD6	chr11	60749176	60749255	80	4	0.567989	0.728159	-0.16017	-7.71299	NA
NA	NA	NA	chr16	76605028	76606801	1774	4	0.726706	0.838073	-0.111367	-7.68317	NA
NA	NA	NRF1	chr7	129253504	129253600	97	4	0.834875	0.677574	0.157301	7.32622	NA
NA	NA	NA	chr1	149147697	149147755	59	4	0.241185	0.405763	-0.164578	-7.24458	NA
LINC01876	NA	NA	chr2	157111454	157111512	59	5	0.390813	0.282075	0.108738	7.24042	NA
NA	NA	FANCC	chr9	97889650	97889723	74	4	0.578131	0.712993	-0.134862	-7.09646	NA
NA	NA	UNC5A	chr5	176289880	176289949	70	4	0.428964	0.545073	-0.11611	-6.78335	NA
NA	NA	NA	chr1	101749674	101749767	94	4	0.244392	0.376158	-0.131765	-6.58804	NA
NA	LINC01315	LINC01315	chr22	42759121	42760812	1692	5	0.391079	0.501193	-0.110114	-6.56625	NA
NA	NA	CBFA2T3,LOC100129697	chr16	89009611	89010467	857	4	0.562157	0.706853	-0.144696	-6.09899	NA
NA	NA	NA	chr17	49565626	49568771	3146	4	0.856538	0.754907	0.101631	6.04708	NA
NA	NA	SQSTM1	chr5	179262108	179262174	67	4	0.885684	0.741117	0.144567	3.26924	NA

## Sheet: S2
genes
LINC02116
MAFF
LOC339166
ZSWIM9
TLNRD1
HOOK2
LRRC14
LRRC24
DGKQ
FAM171A2
GAL3ST1
MTA2
EML3
TMEM177
AGAP3
RASGEF1C
TNFAIP2
LOC101929384
SLC6A12
ARHGAP39
MYO1G
ANTKMT
KLHDC7B
SARDH
ROR2
C1QTNF9
CCDC57
LINC02228
LINC02211
SPOCK2
LAGE3
ATP6V0A1
MAEA
ADAM15
DCST1-AS1
ITPKB
ZFP36L1
SORCS2
TTC22
NOX5
CORO1B
H2BP2
H3-2
H3P4
LINC01169
APBA2
APC2
KRT83
ATG16L2
EEFSEC
LOC105371049
PKD1
ARHGAP45
CES1
MYL5
SLC49A3
DDX11-AS1
TET3
PVRIG
CASTOR3
ASRGL1
LOC107984282
SALL4
LOC100506388
RPH3AL
MOB3A
KCNK3
KIAA1671
ARHGEF17
NDRG3
ZBTB46
SHANK2
SPESP1
CEACAM21
ERICH1
SLC22A18
CADM4
ABHD17A
SEPTIN9
PRF1
CXorf40B
LINC00894
HCAR1
TCF7
FTCD
EFNA2
ADGRD1
PRKAR1B
ADSS1
ZC3HAV1
CLEC16A
CDK17
MPRIP
GP6
PPP1R16A
CDH23
NAT8L
ABI3
PIGQ
MIR4300HG
DOK2
POU2AF1
ARID5B
AGPAT3
FLNA
LINC01749
LINC01237
PACRG
ITGA2B
SIT1
PRKCZ
IRF1-AS1
CMTM6
CD7
LRCOL1
IFT140
DNMT1
IL32
CLEC2D
PUS1
EVL
CLPP
AGAP1
SMTNL2
AFG1L
APCDD1
RIMBP2
ANAPC2
EBF4
BNIP3
KLF13
MYO9B
GRIP1
TXNRD2
CD247
SH3RF3
MRGPRF
FBP2
MIR4751
ATF5
LSP1
RP1
CES1P1
C17orf107
CHRNE
MAD1L1
TRAF2
NOTCH1
PTPN6
DGKA
MIR4492
BCL9L
EXD3
RBFOX3
EXT1
NBPF19
UNC13A
ZFR2
MIR1268A
RBL1
KLF11
ZBTB7B
C1QTNF8
CD2
FAAP20
AGPAT2
RDH13
RIN3
AK7
ENTR1
PDGFB
PGGHG
CECR2
TECTA
FBXL16
TP73
RUNX3
FRMD4B
MAPK15
SAMD11
TENM4
ANKRD27
PTPRN2
CFAP46
TSPAN14
SLC1A7
DOHH
STK24
AGO2
PAX8-AS1
PAX8
RNF4
TBC1D10C
ABCC13
SLFN12L
BTBD17
SAE1
RAB11FIP1
IL2RB
CASC15
CPNE5
HSD17B11
ABTB2
CD3G
ZAP70
LINC01166
LINC01168
ESRRB
SIGIRR
SRD5A2
CDH13
LOC400499
PTPRN
HNRNPF
UBE2D2
BIRC7
UBR4
CCDC88C
GPR68
PTP4A2
ACSF3
PLS3
GRAP2
ZDHHC14
STK17B
CIRBP
ZDHHC4
RASSF5
LZTS1
TNNI3
PTPRC
FER1L5
NUP153
FBLN5
ZNF385A
LOC102724050
NDUFA10
PNPLA7
HMOX2
SPRED2
RPS11
LAMA3
COL27A1
CAPN2
CD6
PANK4
RETREG1
LOC101929524
TRPC4AP
CD93
CHMP3
RNF103-CHMP3
MYH9
MIR1-1HG-AS1
CHD7
ZNF589
LINC01771
LRP8
EGFL7
LOC283028
MAP3K6
LRRC15

## Sheet: S3
promoter	exon	intron	chr	start	end	length	nCG	meanMethy1	meanMethy2	diff.Methy_1	diff.Methy_1	diff.Methy_1	areaStat	promoter	exon	intron	cgi		TOTAL # of DMR	2333
	ZSWIM9		chr19	48698025	48698638	614	89	0.680835	0.907551	-0.226716	0.226716	HYPERMETHYLATED	-267.159		ZSWIM9		Y
	KBTBD11		chr8	1950524	1951175	652	91	0.258811	0.472344	-0.213533	0.213533	HYPERMETHYLATED	-230.455		KBTBD11		Y
	SEMA6B		chr19	4543723	4544218	496	58	0.36259	0.56713	-0.20454	0.20454	HYPERMETHYLATED	-145.275		SEMA6B		Y
ANTKMT	ANTKMT	ANTKMT	chr16	771652	772251	600	41	0.477729	0.663708	-0.185979	0.185979	HYPERMETHYLATED	-136.731	ANTKMT	ANTKMT	ANTKMT	Y
	KLF2	KLF2	chr19	16437426	16437898	473	47	0.42624	0.618729	-0.192489	0.192489	HYPERMETHYLATED	-136.543		KLF2	KLF2	Y
			chr6	170451741	170452272	532	56	0.756206	0.92191	-0.165704	0.165704	HYPERMETHYLATED	-128.498				Y
	CUEDC1		chr17	55962703	55963143	441	40	0.802194	0.942349	-0.140155	0.140155	HYPERMETHYLATED	-122.446		CUEDC1		Y
CCDC17	CCDC17	CCDC17	chr1	46088446	46088897	452	37	0.769211	0.942928	-0.173717	0.173717	HYPERMETHYLATED	-120.753	CCDC17	CCDC17	CCDC17	Y
	BAHCC1		chr17	79428435	79428750	316	29	0.516101	0.828834	-0.312733	0.312733	HYPERMETHYLATED	-118.103		BAHCC1		Y
	FAM171A2		chr17	42431916	42432300	385	49	0.212582	0.407889	-0.195306	0.195306	HYPERMETHYLATED	-116.904		FAM171A2		Y
	ADRA2A		chr10	112838417	112838856	440	55	0.345238	0.50658	-0.161342	0.161342	HYPERMETHYLATED	-115.393		ADRA2A		Y
			chr6	170338675	170339138	464	48	0.466506	0.633348	-0.166843	0.166842	HYPERMETHYLATED	-113.244				Y
CCNI2	CCNI2	CCNI2	chr5	132083365	132083713	349	45	0.217563	0.355878	-0.138316	0.138316	HYPERMETHYLATED	-110.102	CCNI2	CCNI2	CCNI2	Y
FUT7	FUT7	C9orf139	chr9	139925557	139926162	606	42	0.641921	0.78305	-0.141129	0.141129	HYPERMETHYLATED	-108.155	FUT7	FUT7	C9orf139	Y
	ICAM5	ICAM5	chr19	10404933	10405414	482	39	0.318877	0.560456	-0.24158	0.24158	HYPERMETHYLATED	-106.717		ICAM5	ICAM5	Y
	MRGPRE		chr11	3249002	3249552	551	32	0.554782	0.779893	-0.225111	0.225111	HYPERMETHYLATED	-106.43		MRGPRE
			chr16	85560677	85561228	552	31	0.513699	0.739261	-0.225563	0.225563	HYPERMETHYLATED	-105.567
	ZFP36L1		chr14	69256428	69256945	518	34	0.422592	0.667983	-0.245391	0.24539	HYPERMETHYLATED	-103.013		ZFP36L1		Y
	C20orf96	C20orf96	chr20	259898	260227	330	35	0.605758	0.882418	-0.27666	0.27666	HYPERMETHYLATED	-99.0727		C20orf96	C20orf96	Y
	RAD52	RAD52	chr12	1025320	1025798	479	30	0.388461	0.680751	-0.29229	0.29229	HYPERMETHYLATED	-97.9627		RAD52	RAD52
	MARCKS	MARCKS	chr6	114180840	114181098	259	39	0.331589	0.519542	-0.187954	0.187954	HYPERMETHYLATED	-96.7632		MARCKS	MARCKS	Y
ECEL1P2	ECEL1P2		chr2	233251261	233251556	296	35	0.431256	0.719341	-0.288086	0.288086	HYPERMETHYLATED	-92.8108	ECEL1P2	ECEL1P2		Y
		MAEA	chr4	1304824	1305405	582	21	0.675589	0.894977	-0.219388	0.219388	HYPERMETHYLATED	-91.8186			MAEA	Y
	MARCKS		chr6	114181347	114181608	262	36	0.778585	0.917977	-0.139393	0.139393	HYPERMETHYLATED	-90.1091		MARCKS		Y
	FTCD	FTCD	chr21	47565774	47566181	408	35	0.797715	0.934618	-0.136903	0.136903	HYPERMETHYLATED	-88.3908		FTCD	FTCD	Y
			chr3	128764982	128765306	325	38	0.162411	0.293652	-0.131241	0.131241	HYPERMETHYLATED	-88.1897				Y
RBM15B	RBM15B		chr3	51429458	51429715	258	38	0.243347	0.461952	-0.218605	0.218605	HYPERMETHYLATED	-87.8165	RBM15B	RBM15B		Y
	MMP21		chr10	127462454	127462828	375	43	0.503223	0.740277	-0.237055	0.237055	HYPERMETHYLATED	-87.6116		MMP21		Y
	PLEC	PLEC	chr8	145003618	145003910	293	24	0.412406	0.694333	-0.281927	0.281927	HYPERMETHYLATED	-87.1015		PLEC	PLEC	Y
MEST	MEST	MEST	chr7	130132123	130132381	259	27	0.111332	0.380805	-0.269473	0.269473	HYPERMETHYLATED	-86.2972	MEST	MEST	MEST	Y
		SARDH	chr9	136566511	136566991	481	29	0.333363	0.588226	-0.254863	0.254863	HYPERMETHYLATED	-86.1996			SARDH	Y
	ITGAL	ITGAL	chr16	30485383	30488077	2695	30	0.526502	0.678486	-0.151984	0.151984	HYPERMETHYLATED	-84.3239		ITGAL	ITGAL	Y
RBM46	RBM46	RBM46	chr4	155702775	155703078	304	37	0.44303	0.69854	-0.25551	0.25551	HYPERMETHYLATED	-82.9319	RBM46	RBM46	RBM46	Y
			chr16	88220022	88220342	321	29	0.662591	0.865994	-0.203403	0.203402	HYPERMETHYLATED	-80.1056				Y
	BAHCC1	BAHCC1	chr17	79427597	79428067	471	22	0.220365	0.479086	-0.258721	0.258721	HYPERMETHYLATED	-76.8134		BAHCC1	BAHCC1	Y
	SPG7	SPG7	chr16	89598377	89599147	771	28	0.646168	0.823087	-0.176919	0.176919	HYPERMETHYLATED	-73.3464		SPG7	SPG7
	CLIP2	CLIP2	chr7	73751460	73753054	1595	24	0.58244	0.753028	-0.170588	0.170588	HYPERMETHYLATED	-71.8415		CLIP2	CLIP2	Y
	SEMA6B	SEMA6B	chr19	4544310	4544547	238	30	0.742224	0.87345	-0.131226	0.131226	HYPERMETHYLATED	-71.3988		SEMA6B	SEMA6B	Y
	C1QTNF8		chr16	1143776	1143993	218	29	0.482957	0.679111	-0.196154	0.196154	HYPERMETHYLATED	-70.6589		C1QTNF8		Y
		TCF7	chr5	133455373	133457426	2054	22	0.517797	0.714128	-0.196331	0.196331	HYPERMETHYLATED	-69.3999			TCF7
		CSNK1G2	chr19	1966765	1967352	588	20	0.394296	0.604849	-0.210553	0.210553	HYPERMETHYLATED	-68.8131			CSNK1G2
MIR572	MIR572		chr4	11370242	11370514	273	31	0.343876	0.545414	-0.201538	0.201538	HYPERMETHYLATED	-68.4949	MIR572	MIR572		Y
	MAST3		chr19	18260232	18260482	251	24	0.771064	0.947021	-0.175958	0.175958	HYPERMETHYLATED	-68.2709		MAST3		Y
PDCD1			chr2	242801823	242802216	394	23	0.469329	0.678959	-0.209629	0.20963	HYPERMETHYLATED	-67.9034	PDCD1
	PIK3CD	PIK3CD	chr1	9775855	9776582	728	24	0.586072	0.781577	-0.195506	0.195506	HYPERMETHYLATED	-67.7872		PIK3CD	PIK3CD	Y
	PRKD2	PRKD2	chr19	47200786	47201068	283	21	0.363342	0.654496	-0.291154	0.291154	HYPERMETHYLATED	-67.3325		PRKD2	PRKD2
		CACNA1C	chr12	2339317	2339725	409	32	0.394687	0.583606	-0.188919	0.188919	HYPERMETHYLATED	-67.1755			CACNA1C	Y
CD247		CD247	chr1	167483772	167487129	3358	19	0.546757	0.755575	-0.208818	0.208818	HYPERMETHYLATED	-66.449	CD247		CD247
	EHBP1L1		chr11	65359861	65360035	175	31	0.566005	0.791179	-0.225173	0.225173	HYPERMETHYLATED	-65.708		EHBP1L1		Y
DGKA	DGKA	DGKA	chr12	56329578	56329850	273	19	0.485881	0.773349	-0.287467	0.287467	HYPERMETHYLATED	-65.1185	DGKA	DGKA	DGKA	Y
			chr12	1772112	1772399	288	22	0.537118	0.755525	-0.218407	0.218407	HYPERMETHYLATED	-64.1365				Y
		SEPTIN9	chr17	75405380	75405867	488	26	0.673284	0.820617	-0.147333	0.147333	HYPERMETHYLATED	-63.9795			SEPTIN9
			chr22	29866327	29866569	243	26	0.111361	0.313213	-0.201852	0.201852	HYPERMETHYLATED	-63.4189				Y
	NOTCH1		chr9	139399931	139400252	322	24	0.671036	0.843606	-0.17257	0.17257	HYPERMETHYLATED	-62.3124		NOTCH1		Y
	NTSR1	NTSR1	chr20	61391163	61391636	474	24	0.636265	0.829016	-0.192751	0.192751	HYPERMETHYLATED	-62.1773		NTSR1	NTSR1
PTPRCAP	CORO1B		chr11	67206144	67206418	275	19	0.538609	0.714982	-0.176373	0.176373	HYPERMETHYLATED	-61.731	PTPRCAP	CORO1B
		PTPRN2	chr7	157406245	157406475	231	28	0.15638	0.319317	-0.162937	0.162937	HYPERMETHYLATED	-60.3518			PTPRN2	Y
	TLNRD1		chr15	81294645	81294837	193	23	0.410452	0.614149	-0.203696	0.203696	HYPERMETHYLATED	-60.0374		TLNRD1		Y
			chr2	193373695	193373929	235	14	0.563248	0.882974	-0.319726	0.319726	HYPERMETHYLATED	-59.8315
SEPTIN9	SEPTIN9	SEPTIN9	chr17	75449999	75450607	609	21	0.386808	0.555935	-0.169127	0.169127	HYPERMETHYLATED	-59.3696	SEPTIN9	SEPTIN9	SEPTIN9
	PTPRS	PTPRS	chr19	5260716	5263871	3156	24	0.584522	0.774046	-0.189524	0.189524	HYPERMETHYLATED	-58.7471		PTPRS	PTPRS
		SMAP2	chr1	40853846	40854776	931	19	0.578855	0.773359	-0.194504	0.194504	HYPERMETHYLATED	-57.8753			SMAP2
			chr15	78186594	78186876	283	17	0.69401	0.904251	-0.21024	0.21024	HYPERMETHYLATED	-57.5533
HAL	HAL		chr12	96389483	96389694	212	17	0.504382	0.736243	-0.231861	0.231861	HYPERMETHYLATED	-57.2867	HAL	HAL		Y
			chr10	122683305	122683644	340	22	0.81992	0.948222	-0.128302	0.128302	HYPERMETHYLATED	-57.2539
GPR78	GPR78	GPR78	chr4	8583046	8583260	215	27	0.535098	0.725217	-0.190119	0.190119	HYPERMETHYLATED	-57.047	GPR78	GPR78	GPR78	Y
MIR6855	USP20	USP20	chr9	132631375	132631702	328	14	0.228192	0.471976	-0.243784	0.243784	HYPERMETHYLATED	-57.0067	MIR6855	USP20	USP20
	KLF6	KLF6	chr10	3823790	3824010	221	18	0.425955	0.601416	-0.175461	0.175461	HYPERMETHYLATED	-56.7887		KLF6	KLF6	Y
		PIEZO2	chr18	10726248	10726424	177	21	0.158517	0.352819	-0.194302	0.194302	HYPERMETHYLATED	-56.5927			PIEZO2	Y
	NECTIN4		chr1	161049443	161049644	202	22	0.698368	0.867358	-0.16899	0.16899	HYPERMETHYLATED	-56.4487		NECTIN4		Y
	TNFAIP2		chr14	103593633	103593719	87	16	0.338395	0.775649	-0.437254	0.437254	HYPERMETHYLATED	-56.2581		TNFAIP2		Y
	SLC6A18	SLC6A18	chr5	1245934	1246174	241	29	0.324019	0.508303	-0.184284	0.184284	HYPERMETHYLATED	-55.6153		SLC6A18	SLC6A18	Y
LOC101926963		PRKAR1B	chr7	642127	642437	311	18	0.491917	0.664821	-0.172904	0.172904	HYPERMETHYLATED	-53.9716	LOC101926963		PRKAR1B
	TET3	TET3	chr2	74213565	74213840	276	15	0.495518	0.714137	-0.218618	0.218618	HYPERMETHYLATED	-53.9344		TET3	TET3
			chr20	56035256	56035645	390	15	0.512521	0.758259	-0.245738	0.245738	HYPERMETHYLATED	-53.613
	C2CD2	C2CD2	chr21	43319450	43319907	458	15	0.20806	0.477242	-0.269182	0.269182	HYPERMETHYLATED	-53.1606		C2CD2	C2CD2
	MXD3	MXD3	chr5	176734710	176735001	292	19	0.441065	0.648604	-0.207539	0.207539	HYPERMETHYLATED	-53.1104		MXD3	MXD3	Y
	SCART1	SCART1	chr10	135273247	135273451	205	28	0.539118	0.691293	-0.152175	0.152175	HYPERMETHYLATED	-52.8892		SCART1	SCART1	Y
	ADAMTS7		chr15	79092637	79092796	160	26	0.820171	0.950345	-0.130174	0.130174	HYPERMETHYLATED	-52.6473		ADAMTS7		Y
	IFT140		chr16	1575900	1576072	173	16	0.568668	0.738243	-0.169576	0.169576	HYPERMETHYLATED	-52.4536		IFT140
	BLACE		chr7	155151315	155151469	155	12	0.325567	0.728252	-0.402686	0.402686	HYPERMETHYLATED	-52.4346		BLACE
	TOP1MT	TOP1MT	chr8	144403236	144403461	226	16	0.674305	0.856548	-0.182243	0.182243	HYPERMETHYLATED	-52.2531		TOP1MT	TOP1MT	Y
	STXBP2	STXBP2	chr19	7711163	7711613	451	16	0.567444	0.791163	-0.223719	0.223719	HYPERMETHYLATED	-52.0407		STXBP2	STXBP2
			chr5	6773529	6773814	286	21	0.613269	0.856506	-0.243236	0.243236	HYPERMETHYLATED	-51.7401
			chr2	70336325	70336563	239	14	0.623667	0.900464	-0.276797	0.276797	HYPERMETHYLATED	-51.4498
H2BP2	H3-2,H3P4,H2BP2		chr1	149398885	149399062	178	20	0.487926	0.719651	-0.231724	0.231724	HYPERMETHYLATED	-50.6442	H2BP2	H3-2,H3P4,H2BP2		Y
	HCN2	HCN2	chr19	613882	614056	175	22	0.691618	0.876677	-0.185059	0.185059	HYPERMETHYLATED	-50.0324		HCN2	HCN2	Y
	PLAC8	PLAC8	chr4	84029029	84029670	642	16	0.316728	0.529508	-0.21278	0.21278	HYPERMETHYLATED	-49.9292		PLAC8	PLAC8
		CHRM5,AVEN	chr15	34310470	34310718	249	12	0.468245	0.715626	-0.24738	0.24738	HYPERMETHYLATED	-49.8986			CHRM5,AVEN
			chr17	80260333	80260775	443	17	0.446737	0.613725	-0.166988	0.166988	HYPERMETHYLATED	-49.7217
	VWA1		chr1	1374838	1375010	173	25	0.602935	0.819817	-0.216882	0.216882	HYPERMETHYLATED	-49.6664		VWA1		Y
DOK2	DOK2	DOK2	chr8	21769871	21770441	571	16	0.544595	0.732157	-0.187562	0.187562	HYPERMETHYLATED	-49.4426	DOK2	DOK2	DOK2	Y
HSBP1L1			chr18	77723040	77724069	1030	13	0.527295	0.853915	-0.32662	0.326619	HYPERMETHYLATED	-49.433	HSBP1L1
	CDH20		chr18	59221458	59221581	124	18	0.693338	0.868594	-0.175256	0.175256	HYPERMETHYLATED	-49.3543		CDH20		Y
FBXW4P1	FBXW4P1	BCR	chr22	23604919	23605130	212	19	0.511234	0.7003	-0.189066	0.189066	HYPERMETHYLATED	-49.334	FBXW4P1	FBXW4P1	BCR
			chr5	133422834	133423283	450	15	0.551182	0.791691	-0.240509	0.240509	HYPERMETHYLATED	-49.326
	GJA3		chr13	20716861	20717001	141	15	0.54021	0.8182	-0.27799	0.27799	HYPERMETHYLATED	-48.8103		GJA3		Y
		COL5A1	chr9	137675226	137675495	270	16	0.290429	0.505549	-0.21512	0.21512	HYPERMETHYLATED	-48.7171			COL5A1
			chr9	120405287	120405417	131	18	0.137484	0.393117	-0.255633	0.255633	HYPERMETHYLATED	-48.4097
			chr11	133703297	133703434	138	19	0.748643	0.927305	-0.178662	0.178662	HYPERMETHYLATED	-48.2109				Y
		SLC1A3	chr5	36662710	36663002	293	16	0.524171	0.785638	-0.261468	0.261468	HYPERMETHYLATED	-48.0333			SLC1A3
		UBE2K	chr4	39719290	39719531	242	17	0.205422	0.396158	-0.190736	0.190736	HYPERMETHYLATED	-47.6081			UBE2K
			chr1	1100022	1100232	211	21	0.628228	0.80159	-0.173363	0.173362	HYPERMETHYLATED	-47.1327				Y
			chr18	11972539	11972742	204	16	0.27919	0.541523	-0.262333	0.262333	HYPERMETHYLATED	-46.853
			chr6	1317585	1317810	226	19	0.801342	0.937272	-0.135929	0.135929	HYPERMETHYLATED	-46.7674				Y
		ARHGEF7	chr13	111841565	111841797	233	11	0.509777	0.764618	-0.254841	0.254842	HYPERMETHYLATED	-46.4247			ARHGEF7
		BCL11B	chr14	99655543	99658938	3396	16	0.508663	0.69385	-0.185188	0.185187	HYPERMETHYLATED	-46.1226			BCL11B
	ARHGAP45	ARHGAP45	chr19	1079557	1079813	257	20	0.68957	0.840346	-0.150777	0.150777	HYPERMETHYLATED	-46.087		ARHGAP45	ARHGAP45	Y
SH2D1A	SH2D1A	SH2D1A	chrX	123480540	123480802	263	16	0.516341	0.760066	-0.243724	0.243724	HYPERMETHYLATED	-45.6025	SH2D1A	SH2D1A	SH2D1A
		AXIN1	chr16	376862	377653	792	16	0.429017	0.635517	-0.2065	0.206499	HYPERMETHYLATED	-45.4386			AXIN1
		PANK4	chr1	2455133	2455308	176	14	0.558513	0.739174	-0.180661	0.180661	HYPERMETHYLATED	-45.3837			PANK4
	NOVA2		chr19	46443792	46443939	148	21	0.437109	0.668241	-0.231132	0.231132	HYPERMETHYLATED	-45.3181		NOVA2		Y
	ICAM5	ICAM5	chr19	10404538	10404843	306	19	0.359511	0.568431	-0.20892	0.20892	HYPERMETHYLATED	-45.1452		ICAM5	ICAM5	Y
			chr16	89049769	89050555	787	18	0.281702	0.488946	-0.207244	0.207244	HYPERMETHYLATED	-45.0387
			chr14	106854856	106854940	85	14	0.553188	0.756942	-0.203754	0.203754	HYPERMETHYLATED	-44.9743				Y
			chr15	74266074	74266188	115	18	0.80547	0.946921	-0.141451	0.141451	HYPERMETHYLATED	-44.8954
	GNA12	AMZ1	chr7	2768593	2768857	265	15	0.468093	0.760229	-0.292136	0.292136	HYPERMETHYLATED	-44.6814		GNA12	AMZ1
IL17RA		IL17RA	chr22	17566671	17566925	255	21	0.0779158	0.181333	-0.103417	0.103417	HYPERMETHYLATED	-44.6262	IL17RA		IL17RA	Y
		CELF2	chr10	11241875	11246639	4765	14	0.520462	0.726984	-0.206522	0.206522	HYPERMETHYLATED	-44.1153			CELF2
LCK	LCK	LCK	chr1	32716860	32720355	3496	17	0.408608	0.562714	-0.154106	0.154106	HYPERMETHYLATED	-44.0367	LCK	LCK	LCK
LINC01166,LINC01168	LINC01166	LINC01166	chr10	134778665	134778935	271	19	0.401019	0.704863	-0.303843	0.303843	HYPERMETHYLATED	-43.9431	LINC01166,LINC01168	LINC01166	LINC01166	Y
		ATP6V0A1	chr17	40636168	40636370	203	13	0.54173	0.760727	-0.218997	0.218997	HYPERMETHYLATED	-43.8911			ATP6V0A1
	ABHD17A	ABHD17A	chr19	1877304	1877495	192	18	0.67755	0.866516	-0.188966	0.188966	HYPERMETHYLATED	-43.8363		ABHD17A	ABHD17A	Y
		LINC01237	chr2	242988784	242988906	123	19	0.650855	0.858369	-0.207514	0.207514	HYPERMETHYLATED	-43.7357			LINC01237	Y
TMEM249	TMEM249	TMEM249	chr8	145577608	145577749	142	18	0.40875	0.643814	-0.235064	0.235064	HYPERMETHYLATED	-43.4115	TMEM249	TMEM249	TMEM249	Y
SIT1	SIT1		chr9	35649799	35650015	217	12	0.470347	0.670911	-0.200565	0.200565	HYPERMETHYLATED	-43.352	SIT1	SIT1
			chr1	228890615	228890853	239	18	0.616437	0.800823	-0.184386	0.184386	HYPERMETHYLATED	-42.9766				Y
		ABHD17A	chr19	1882222	1883159	938	13	0.513129	0.720964	-0.207834	0.207834	HYPERMETHYLATED	-42.9359			ABHD17A
		ANKFY1	chr17	4125262	4125420	159	16	0.798651	0.95418	-0.155529	0.155529	HYPERMETHYLATED	-42.5818			ANKFY1	Y
BSG			chr19	570274	570454	181	14	0.460737	0.69432	-0.233584	0.233584	HYPERMETHYLATED	-42.1677	BSG
		CAMK1D	chr10	12645189	12645268	80	4	0.262433	0.521201	-0.258769	0.258768	HYPERMETHYLATED	-9.16942			CAMK1D		-0.258721
		ROR2	chr9	94648674	94648844	171	16	0.289229	0.55892	-0.26969	0.26969	HYPERMETHYLATED	-42.1211			ROR2	Y
			chr1	249097677	249097954	278	13	0.435679	0.673732	-0.238053	0.238053	HYPERMETHYLATED	-42.0623
	LAMA5	MIR1-1HG-AS1,LAMA5	chr20	60912611	60912976	366	17	0.492726	0.651132	-0.158405	0.158405	HYPERMETHYLATED	-41.9995		LAMA5	MIR1-1HG-AS1,LAMA5
			chr19	39356320	39357673	1354	14	0.644239	0.823308	-0.179069	0.179069	HYPERMETHYLATED	-41.3848
CD7	CD7		chr17	80274564	80274810	247	16	0.580614	0.785803	-0.205189	0.205189	HYPERMETHYLATED	-41.2555	CD7	CD7
GZMM		GZMM	chr19	544139	544339	201	14	0.545156	0.752425	-0.207269	0.207269	HYPERMETHYLATED	-41.1714	GZMM		GZMM
		KCNQ2	chr20	62072101	62072168	68	4	0.441688	0.698796	-0.257109	0.257109	HYPERMETHYLATED	-8.68552			KCNQ2		-0.256
CDKL4			chr2	39471423	39471621	199	16	0.786376	0.935304	-0.148929	0.148929	HYPERMETHYLATED	-41.0177	CDKL4
BOD1L2	BOD1L2		chr18	54814537	54814669	133	19	0.835767	0.93826	-0.102493	0.102493	HYPERMETHYLATED	-40.9047	BOD1L2	BOD1L2
	IFITM10		chr11	1768999	1769176	178	17	0.81917	0.930924	-0.111754	0.111754	HYPERMETHYLATED	-40.8742		IFITM10		Y
		CFAP46	chr10	134622424	134622608	185	15	0.632057	0.825882	-0.193825	0.193825	HYPERMETHYLATED	-40.8055			CFAP46	Y
	LRIT1		chr10	85997084	85997267	184	20	0.231469	0.403553	-0.172084	0.172084	HYPERMETHYLATED	-40.7963		LRIT1		Y
CES1		CES1	chr16	55866671	55866815	145	13	0.479179	0.811084	-0.331904	0.331904	HYPERMETHYLATED	-40.6529	CES1		CES1	Y
	ADGRD1	ADGRD1	chr12	131590315	131590470	156	14	0.628509	0.782753	-0.154245	0.154245	HYPERMETHYLATED	-40.4358		ADGRD1	ADGRD1
		TRERF1	chr6	42358417	42358491	75	4	0.439599	0.694521	-0.254921	0.254921	HYPERMETHYLATED	-9.91529			TRERF1		-0.254818
		RASA3	chr13	114869830	114870063	234	11	0.708102	0.921409	-0.213307	0.213307	HYPERMETHYLATED	-40.3114			RASA3	Y
ARC	ARC		chr8	143695191	143695326	136	17	0.692753	0.855194	-0.162441	0.162441	HYPERMETHYLATED	-40.3101	ARC	ARC		Y
	RRAD		chr16	66956019	66956250	232	21	0.618433	0.766044	-0.147612	0.147612	HYPERMETHYLATED	-40.259		RRAD		Y
	QSOX2	QSOX2	chr9	139115897	139117646	1750	15	0.703106	0.863431	-0.160325	0.160325	HYPERMETHYLATED	-40.1434		QSOX2	QSOX2
	MAST3	MAST3	chr19	18233602	18234174	573	14	0.57753	0.792356	-0.214825	0.214825	HYPERMETHYLATED	-40.0686		MAST3	MAST3
			chr5	170763488	170763550	63	4	0.356458	0.610645	-0.254187	0.254187	HYPERMETHYLATED	-9.2852					-0.253787
		MAD1L1	chr7	2112620	2113449	830	13	0.597267	0.800392	-0.203125	0.203125	HYPERMETHYLATED	-39.869			MAD1L1
	CORO1B	CORO1B	chr11	67207485	67207669	185	11	0.308639	0.522645	-0.214006	0.214006	HYPERMETHYLATED	-39.5223		CORO1B	CORO1B
			chr2	88583796	88583989	194	19	0.347342	0.517265	-0.169923	0.169923	HYPERMETHYLATED	-39.3875				Y
		DLGAP2	chr8	735962	736193	232	16	0.808587	0.921759	-0.113172	0.113172	HYPERMETHYLATED	-39.3535			DLGAP2	Y
		SHANK2	chr11	70369000	70369238	239	13	0.204428	0.46816	-0.263732	0.263732	HYPERMETHYLATED	-39.295			SHANK2
		C1QTNF9	chr13	24882360	24882461	102	17	0.672194	0.846856	-0.174661	0.174661	HYPERMETHYLATED	-39.106			C1QTNF9	Y
	ICAM3	ICAM3	chr19	10445729	10445884	156	17	0.534786	0.674116	-0.13933	0.13933	HYPERMETHYLATED	-39.0743		ICAM3	ICAM3	Y
			chr15	40366158	40366374	217	14	0.173675	0.438636	-0.264961	0.264961	HYPERMETHYLATED	-39.0718
			chr4	1040844	1041118	275	20	0.546781	0.691653	-0.144873	0.144873	HYPERMETHYLATED	-39.0454
	COL18A1	COL18A1	chr21	46899686	46899888	203	12	0.499612	0.746709	-0.247097	0.247097	HYPERMETHYLATED	-39.0378		COL18A1	COL18A1
		DOT1L	chr19	2215602	2215746	145	16	0.794296	0.906138	-0.111842	0.111842	HYPERMETHYLATED	-39.025			DOT1L
			chr6	1317901	1318094	194	16	0.76581	0.927968	-0.162159	0.162159	HYPERMETHYLATED	-39.0223				Y
			chr19	2503752	2504059	308	15	0.484749	0.673495	-0.188746	0.188746	HYPERMETHYLATED	-38.7555
	IQSEC1	IQSEC1	chr3	12966111	12966281	171	13	0.177102	0.414337	-0.237235	0.237235	HYPERMETHYLATED	-38.6484		IQSEC1	IQSEC1
			chr1	90075889	90076276	388	13	0.624206	0.83773	-0.213524	0.213524	HYPERMETHYLATED	-38.5479
			chr19	834422	834559	138	16	0.579721	0.736841	-0.15712	0.15712	HYPERMETHYLATED	-38.5248
			chr1	9139388	9139450	63	4	0.473606	0.725574	-0.251967	0.251967	HYPERMETHYLATED	-9.65128					-0.250812
		FAM20C	chr7	213696	213899	204	14	0.519705	0.721546	-0.201841	0.201841	HYPERMETHYLATED	-38.4857			FAM20C
			chrX	89295955	89296093	139	15	0.734943	0.93233	-0.197387	0.197387	HYPERMETHYLATED	-38.4329
	PRTN3	PRTN3	chr19	845879	846305	427	13	0.291079	0.499243	-0.208165	0.208165	HYPERMETHYLATED	-38.3718		PRTN3	PRTN3	Y
		IFITM10	chr11	1767793	1768119	327	17	0.501483	0.650376	-0.148893	0.148893	HYPERMETHYLATED	-38.0801			IFITM10
	MAFF		chr22	38610681	38610765	85	18	0.256625	0.464097	-0.207473	0.207473	HYPERMETHYLATED	-37.883		MAFF		Y
			chr21	44006629	44006859	231	15	0.631838	0.784217	-0.152379	0.152378	HYPERMETHYLATED	-37.8705
	ERICH1	ERICH1	chr8	613920	615224	1305	14	0.667877	0.832047	-0.16417	0.16417	HYPERMETHYLATED	-37.7509		ERICH1	ERICH1	Y
	EHBP1L1	EHBP1L1	chr11	65359636	65359747	112	15	0.748598	0.898743	-0.150146	0.150146	HYPERMETHYLATED	-37.6399		EHBP1L1	EHBP1L1	Y
		DDX12P	chr12	9588363	9588657	295	12	0.473095	0.7369	-0.263805	0.263805	HYPERMETHYLATED	-37.6017			DDX12P
CEACAM21		CEACAM21	chr19	42056864	42056995	132	10	0.472441	0.715332	-0.24289	0.24289	HYPERMETHYLATED	-37.4652	CEACAM21		CEACAM21
			chr6	16198393	16198584	192	16	0.71106	0.883408	-0.172348	0.172348	HYPERMETHYLATED	-37.3549
	SLC34A3	SLC34A3	chr9	140128853	140129014	162	17	0.634877	0.771063	-0.136187	0.136187	HYPERMETHYLATED	-37.2595		SLC34A3	SLC34A3	Y
CD226		CD226	chr18	67622825	67623722	898	12	0.643609	0.828262	-0.184653	0.184654	HYPERMETHYLATED	-37.1581	CD226		CD226
IL32		IL32	chr16	3116218	3116616	399	14	0.645553	0.8501	-0.204546	0.204546	HYPERMETHYLATED	-37.0686	IL32		IL32
		MAD1L1	chr7	2114537	2114790	254	15	0.290353	0.491604	-0.201251	0.201251	HYPERMETHYLATED	-37.0627			MAD1L1
			chr12	122444410	122444663	254	15	0.590539	0.743084	-0.152545	0.152545	HYPERMETHYLATED	-37.0061
			chr16	85393973	85394192	220	12	0.585373	0.761942	-0.176569	0.176569	HYPERMETHYLATED	-36.8075				Y
	APOA5		chr11	116661268	116661392	125	16	0.844711	0.946433	-0.101722	0.101722	HYPERMETHYLATED	-36.7797		APOA5		Y
PTX4	PTX4	PTX4	chr16	1538295	1538478	184	12	0.518464	0.726721	-0.208257	0.208257	HYPERMETHYLATED	-36.6915	PTX4	PTX4	PTX4
DCAF8			chr1	160232995	160233301	307	15	0.620899	0.809962	-0.189063	0.189063	HYPERMETHYLATED	-36.6679	DCAF8
	PNPLA7	PNPLA7	chr9	140395131	140395398	268	20	0.779718	0.891992	-0.112274	0.112274	HYPERMETHYLATED	-36.602		PNPLA7	PNPLA7	Y
ZAP70	ZAP70	ZAP70	chr2	98330087	98330382	296	11	0.409998	0.614033	-0.204035	0.204035	HYPERMETHYLATED	-36.5912	ZAP70	ZAP70	ZAP70
		CCDC162P	chr6	109611834	109612089	256	17	0.832716	0.945201	-0.112485	0.112485	HYPERMETHYLATED	-36.5805			CCDC162P	Y
		AHRR	chr5	421300	421410	111	15	0.760771	0.922516	-0.161745	0.161745	HYPERMETHYLATED	-36.5102			AHRR	Y
		SKI	chr1	2163754	2164053	300	11	0.345379	0.555758	-0.210379	0.210379	HYPERMETHYLATED	-36.3158			SKI
			chr7	156735539	156735664	126	12	0.328786	0.619443	-0.290657	0.290657	HYPERMETHYLATED	-36.1534				Y
		KDM2B	chr12	121890386	121890633	248	17	0.688459	0.810813	-0.122353	0.122353	HYPERMETHYLATED	-36.1516			KDM2B	Y
		SLC51A	chr3	195947023	195947242	220	16	0.435529	0.620668	-0.18514	0.18514	HYPERMETHYLATED	-36.1227			SLC51A
LINC02611		LINC02611	chr2	99387219	99387405	187	9	0.539644	0.814596	-0.274952	0.274952	HYPERMETHYLATED	-36.0849	LINC02611		LINC02611
ELANE	ELANE		chr19	852908	853026	119	17	0.226473	0.358357	-0.131884	0.131884	HYPERMETHYLATED	-36.05	ELANE	ELANE		Y
	P4HB		chr17	79801784	79801884	101	12	0.504668	0.709294	-0.204626	0.204626	HYPERMETHYLATED	-35.9048		P4HB
	ZSWIM4	ZSWIM4	chr19	13928585	13928859	275	14	0.449548	0.752929	-0.303381	0.303381	HYPERMETHYLATED	-35.8995		ZSWIM4	ZSWIM4
	TBC1D10C	TBC1D10C	chr11	67172558	67173417	860	11	0.450276	0.633377	-0.183101	0.183101	HYPERMETHYLATED	-35.6295		TBC1D10C	TBC1D10C
		RPTOR	chr17	78560755	78560916	162	14	0.585097	0.79729	-0.212193	0.212193	HYPERMETHYLATED	-35.594			RPTOR
	KCTD17	KCTD17	chr22	37457002	37457414	413	15	0.720026	0.845844	-0.125818	0.125818	HYPERMETHYLATED	-35.5022		KCTD17	KCTD17
	TNFRSF14	TNFRSF14	chr1	2491228	2491394	167	14	0.718979	0.847589	-0.12861	0.12861	HYPERMETHYLATED	-35.4446		TNFRSF14	TNFRSF14
	PLPPR3	PLPPR3	chr19	815164	815234	71	10	0.581712	0.811426	-0.229714	0.229714	HYPERMETHYLATED	-35.4105		PLPPR3	PLPPR3	Y
		AK5	chr1	77962866	77963389	524	15	0.653617	0.838988	-0.185371	0.185371	HYPERMETHYLATED	-35.4034			AK5
			chr21	45627228	45627488	261	13	0.143344	0.247432	-0.104088	0.104088	HYPERMETHYLATED	-35.3227
	EFNB2		chr13	107145514	107145720	207	13	0.5568	0.742199	-0.185399	0.185399	HYPERMETHYLATED	-35.2652		EFNB2		Y
	NTNG2	NTNG2	chr9	135114453	135114676	224	15	0.232021	0.429801	-0.19778	0.19778	HYPERMETHYLATED	-35.214		NTNG2	NTNG2
		RGS12	chr4	3365195	3365347	153	12	0.504537	0.723437	-0.2189	0.2189	HYPERMETHYLATED	-35.1992			RGS12	Y
		KIAA1671	chr22	25464496	25464564	69	8	0.442447	0.688122	-0.245674	0.245674	HYPERMETHYLATED	-35.1188			KIAA1671
			chr13	20968856	20969006	151	11	0.464606	0.735139	-0.270533	0.270533	HYPERMETHYLATED	-35.1178				Y
		RPTOR	chr17	78850623	78850768	146	11	0.723256	0.888563	-0.165306	0.165307	HYPERMETHYLATED	-35.0779			RPTOR	Y
EPCAM		EPCAM	chr2	47597107	47597255	149	16	0.292686	0.478172	-0.185486	0.185486	HYPERMETHYLATED	-35.0525	EPCAM		EPCAM	Y
			chr13	20139157	20139254	98	12	0.180166	0.394226	-0.21406	0.21406	HYPERMETHYLATED	-34.9955				Y
			chr17	45725980	45726091	112	10	0.520528	0.735666	-0.215138	0.215138	HYPERMETHYLATED	-34.9513
		CNN2	chr19	1034196	1035163	968	15	0.780986	0.912088	-0.131102	0.131102	HYPERMETHYLATED	-34.6304			CNN2	Y
			chr19	1896836	1897511	676	14	0.531847	0.676384	-0.144537	0.144536	HYPERMETHYLATED	-34.5791
		PRKAR1B	chr7	657408	657503	96	8	0.550176	0.777994	-0.227818	0.227818	HYPERMETHYLATED	-34.4992			PRKAR1B
		CCDC57	chr17	80085151	80085389	239	14	0.605664	0.772193	-0.166529	0.166529	HYPERMETHYLATED	-34.4515			CCDC57	Y
	MLC1		chr22	50499233	50499488	256	15	0.567033	0.732654	-0.165621	0.165621	HYPERMETHYLATED	-34.4233		MLC1
		RPTOR	chr17	78860036	78860221	186	9	0.495888	0.758544	-0.262657	0.262657	HYPERMETHYLATED	-34.4022			RPTOR
			chr12	133052209	133052494	286	16	0.797984	0.90195	-0.103966	0.103966	HYPERMETHYLATED	-34.3909
	ITPR3	ITPR3	chr6	33636755	33638902	2148	9	0.477212	0.748396	-0.271184	0.271184	HYPERMETHYLATED	-34.3525		ITPR3	ITPR3
			chr7	158789571	158789723	153	17	0.341894	0.547376	-0.205483	0.205483	HYPERMETHYLATED	-34.2876				Y
	SDK1	SDK1	chr7	4304871	4304965	95	16	0.120601	0.283496	-0.162895	0.162895	HYPERMETHYLATED	-34.1543		SDK1	SDK1	Y
TEX30			chr13	103426806	103427703	898	13	0.464901	0.630093	-0.165193	0.165193	HYPERMETHYLATED	-34.1455	TEX30			Y
			chr18	77586011	77586147	137	11	0.269432	0.575103	-0.305671	0.305671	HYPERMETHYLATED	-34.0212				Y
	AP1M1		chr19	16347182	16347238	57	4	0.406958	0.648452	-0.241493	0.241493	HYPERMETHYLATED	-9.96337		AP1M1			-0.240837
			chr9	128815808	128819567	3760	10	0.550098	0.800572	-0.250474	0.250475	HYPERMETHYLATED	-33.766
		SAE1	chr19	47635114	47635312	199	13	0.652291	0.807633	-0.155343	0.155343	HYPERMETHYLATED	-33.7006			SAE1
GCSAML-AS1	OR2C3	GCSAML	chr1	247694217	247694365	149	16	0.393173	0.615733	-0.22256	0.222561	HYPERMETHYLATED	-33.7006	GCSAML-AS1	OR2C3	GCSAML	Y
	ERICH1		chr8	623400	623568	169	13	0.703234	0.845203	-0.141969	0.141969	HYPERMETHYLATED	-33.6882		ERICH1		Y
ATG4D	ATG4D	ATG4D	chr19	10655521	10655689	169	13	0.314109	0.479371	-0.165262	0.165262	HYPERMETHYLATED	-33.644	ATG4D	ATG4D	ATG4D
GPR68		GPR68	chr14	91711520	91712233	714	11	0.665124	0.845581	-0.180457	0.180457	HYPERMETHYLATED	-33.6047	GPR68		GPR68
			chr18	12775048	12775943	896	11	0.744778	0.890717	-0.145939	0.145939	HYPERMETHYLATED	-33.6019
		UBE2D2	chr5	138943239	138943443	205	12	0.614157	0.772246	-0.158089	0.158089	HYPERMETHYLATED	-33.4892			UBE2D2
			chr15	93823912	93824051	140	12	0.519683	0.748698	-0.229015	0.229015	HYPERMETHYLATED	-33.2065
		GRIN1	chr9	140042300	140042465	166	14	0.298452	0.526873	-0.22842	0.22842	HYPERMETHYLATED	-33.1364			GRIN1	Y
		STK17B	chr2	197033944	197034084	141	12	0.410756	0.608174	-0.197419	0.197419	HYPERMETHYLATED	-33.1137			STK17B
BRD9	BRD9	BRD9	chr5	891726	891886	161	9	0.2445	0.548539	-0.304039	0.304039	HYPERMETHYLATED	-33.1058	BRD9	BRD9	BRD9
		ZFPM1	chr16	88537172	88537374	203	14	0.481976	0.638395	-0.156418	0.156418	HYPERMETHYLATED	-33.059			ZFPM1	Y
MIR7155	CCDC88B	CCDC88B	chr11	64108917	64109091	175	13	0.499334	0.686949	-0.187614	0.187614	HYPERMETHYLATED	-33.0509	MIR7155	CCDC88B	CCDC88B
NADK	NADK	NADK	chr1	1690408	1690620	213	13	0.466146	0.633019	-0.166874	0.166874	HYPERMETHYLATED	-33.0441	NADK	NADK	NADK
		ELL	chr19	18597312	18598788	1477	11	0.520982	0.719707	-0.198726	0.198726	HYPERMETHYLATED	-32.9266			ELL
			chr17	16587024	16587198	175	17	0.525248	0.719532	-0.194283	0.194283	HYPERMETHYLATED	-32.8911
			chr21	45575415	45575580	166	11	0.437919	0.630806	-0.192886	0.192887	HYPERMETHYLATED	-32.8149				Y
CCDC42			chr17	8648457	8648564	108	11	0.646399	0.830108	-0.183708	0.183708	HYPERMETHYLATED	-32.7323	CCDC42
	MTA1	MTA1	chr14	105935636	105936293	658	14	0.414898	0.569322	-0.154424	0.154424	HYPERMETHYLATED	-32.6823		MTA1	MTA1	Y
	BMPER	BMPER	chr7	34118442	34118618	177	13	0.723165	0.894083	-0.170918	0.170918	HYPERMETHYLATED	-32.6097		BMPER	BMPER	Y
	C4orf50	C4orf50	chr4	6010144	6010363	220	17	0.224679	0.441597	-0.216918	0.216918	HYPERMETHYLATED	-32.5569		C4orf50	C4orf50
			chr22	23793820	23794139	320	11	0.503892	0.688794	-0.184902	0.184902	HYPERMETHYLATED	-32.4392
ARID5B	ARID5B	ARID5B	chr10	63808929	63809170	242	11	0.493657	0.689206	-0.195549	0.19555	HYPERMETHYLATED	-32.4247	ARID5B	ARID5B	ARID5B
	WNT6		chr2	219738468	219738634	167	16	0.0934118	0.212641	-0.119229	0.119229	HYPERMETHYLATED	-32.1938		WNT6		Y
		EXD3	chr9	140205468	140206143	676	13	0.457802	0.599836	-0.142034	0.142034	HYPERMETHYLATED	-32.1552			EXD3
	ITPKB		chr1	226923525	226923770	246	9	0.629116	0.822205	-0.193089	0.193089	HYPERMETHYLATED	-32.0548		ITPKB
			chr6	20032749	20032908	160	14	0.751437	0.874385	-0.122947	0.122947	HYPERMETHYLATED	-32.0097
		RASA3	chr13	114814097	114814269	173	15	0.481043	0.728848	-0.247805	0.247805	HYPERMETHYLATED	-31.9373			RASA3	Y
		GALNS	chr16	88905628	88905718	91	13	0.71757	0.853539	-0.135969	0.135969	HYPERMETHYLATED	-31.9364			GALNS	Y
LOC105372672		LOC105372672	chr20	52225390	52226366	977	10	0.230137	0.451901	-0.221764	0.221764	HYPERMETHYLATED	-31.8665	LOC105372672		LOC105372672
NFE4	NFE4	FBXL13	chr7	102613813	102614045	233	8	0.378672	0.732806	-0.354134	0.354134	HYPERMETHYLATED	-31.8218	NFE4	NFE4	FBXL13
	GJA8	NBPF19	chr1	147380481	147380742	262	11	0.697447	0.844429	-0.146981	0.146981	HYPERMETHYLATED	-31.7708		GJA8	NBPF19	Y
TOP1MT			chr8	144443113	144443357	245	12	0.380804	0.592607	-0.211803	0.211803	HYPERMETHYLATED	-31.6743	TOP1MT
		HPCAL1	chr2	10546789	10546987	199	10	0.355642	0.603156	-0.247514	0.247514	HYPERMETHYLATED	-31.6037			HPCAL1
		COL18A1	chr21	46831427	46833409	1983	10	0.67009	0.853424	-0.183334	0.183334	HYPERMETHYLATED	-31.5685			COL18A1
MCM5		MCM5	chr22	35796813	35797032	220	16	0.518964	0.65277	-0.133806	0.133806	HYPERMETHYLATED	-31.5389	MCM5		MCM5
LAGE3	LAGE3		chrX	153707212	153707291	80	16	0.0451895	0.152487	-0.107298	0.107298	HYPERMETHYLATED	-31.5192	LAGE3	LAGE3		Y
		EXOC2	chr6	502010	503807	1798	13	0.527805	0.730316	-0.202511	0.202511	HYPERMETHYLATED	-31.4273			EXOC2
	FAM171A2		chr17	42431667	42431799	133	16	0.256766	0.421666	-0.1649	0.1649	HYPERMETHYLATED	-31.3082		FAM171A2		Y
			chr8	28918871	28919214	344	13	0.648855	0.790909	-0.142053	0.142053	HYPERMETHYLATED	-31.3068
	TET3		chr2	74328777	74328910	134	11	0.586339	0.815132	-0.228793	0.228793	HYPERMETHYLATED	-31.2926		TET3
	JAK3	JAK3	chr19	17952174	17952349	176	14	0.737369	0.846794	-0.109425	0.109425	HYPERMETHYLATED	-31.2901		JAK3	JAK3	Y
TMEM177			chr2	120435976	120436085	110	8	0.268593	0.53093	-0.262337	0.262337	HYPERMETHYLATED	-31.2782	TMEM177
DGKA,PYM1			chr12	56322661	56324445	1785	11	0.491849	0.668436	-0.176588	0.176588	HYPERMETHYLATED	-31.2604	DGKA,PYM1
		NUP153	chr6	17702464	17702655	192	10	0.370927	0.551247	-0.18032	0.18032	HYPERMETHYLATED	-31.1928			NUP153
			chr7	1545376	1545558	183	11	0.350584	0.52258	-0.171996	0.171996	HYPERMETHYLATED	-31.1599
		DAZAP1	chr19	1423799	1423967	169	12	0.58335	0.788718	-0.205368	0.205368	HYPERMETHYLATED	-31.1474			DAZAP1	Y
	CACNA2D4	CACNA2D4	chr12	2017149	2017300	152	15	0.150413	0.300159	-0.149747	0.149747	HYPERMETHYLATED	-31.1387		CACNA2D4	CACNA2D4	Y
			chr22	19862161	19862413	253	13	0.641226	0.806181	-0.164955	0.164954	HYPERMETHYLATED	-31.1081
		ENOPH1	chr4	83353783	83353953	171	9	0.560107	0.784523	-0.224415	0.224416	HYPERMETHYLATED	-31.0927			ENOPH1
	KLF16	KLF16	chr19	1854667	1854786	120	13	0.699663	0.876937	-0.177274	0.177274	HYPERMETHYLATED	-30.9239		KLF16	KLF16	Y
	C2CD2L		chr11	118986793	118986910	118	10	0.348485	0.591591	-0.243106	0.243106	HYPERMETHYLATED	-30.9144		C2CD2L
ANXA6	ANXA6	ANXA6	chr5	150521186	150521257	72	4	0.273555	0.507407	-0.233852	0.233852	HYPERMETHYLATED	-9.94969	ANXA6	ANXA6	ANXA6		-0.232877
TRIM59-IFT80,TRIM59		TRIM59-IFT80	chr3	160168026	160168176	151	12	0.370122	0.55218	-0.182057	0.182057	HYPERMETHYLATED	-30.9121	TRIM59-IFT80,TRIM59		TRIM59-IFT80	Y
	CLSTN1		chr1	9790554	9790703	150	12	0.276581	0.453418	-0.176838	0.176838	HYPERMETHYLATED	-30.8973		CLSTN1		Y
AQP11			chr11	77299783	77299920	138	11	0.752481	0.91755	-0.165069	0.165068	HYPERMETHYLATED	-30.8363	AQP11
			chr17	8311790	8311964	175	9	0.228139	0.464847	-0.236708	0.236708	HYPERMETHYLATED	-30.7722
SLC2A5		SLC2A5	chr1	9131733	9131827	95	12	0.758286	0.904282	-0.145996	0.145996	HYPERMETHYLATED	-30.7172	SLC2A5		SLC2A5	Y
		RNF138	chr18	29690904	29691115	212	11	0.613002	0.801017	-0.188016	0.188016	HYPERMETHYLATED	-30.6643			RNF138
			chr9	27690653	27690837	185	13	0.771798	0.958871	-0.187073	0.187073	HYPERMETHYLATED	-30.6192
			chr17	20687603	20687702	100	15	0.209325	0.399859	-0.190534	0.190534	HYPERMETHYLATED	-30.5815				Y
		GNG7	chr19	2565673	2565877	205	10	0.545162	0.827034	-0.281872	0.281872	HYPERMETHYLATED	-30.4174			GNG7
	SBK2		chr19	56041209	56041353	145	17	0.654097	0.755522	-0.101425	0.101425	HYPERMETHYLATED	-30.4068		SBK2		Y
		ADAM8	chr10	135078252	135078530	279	10	0.525455	0.732026	-0.206571	0.206571	HYPERMETHYLATED	-30.3675			ADAM8
		MIR1268A,ZFR2	chr19	3811105	3811194	90	10	0.34568	0.567927	-0.222247	0.222247	HYPERMETHYLATED	-30.353			MIR1268A,ZFR2	Y
NINJ2-AS1		NINJ2	chr12	739789	739964	176	12	0.210697	0.592249	-0.381553	0.381552	HYPERMETHYLATED	-30.23	NINJ2-AS1		NINJ2
TRPC3	TRPC3		chr4	122853555	122853717	163	12	0.428545	0.696837	-0.268293	0.268293	HYPERMETHYLATED	-30.2121	TRPC3	TRPC3		Y
			chr1	4108330	4108440	111	8	0.637427	0.846752	-0.209325	0.209325	HYPERMETHYLATED	-30.154
	BAIAP2-DT		chr17	79005653	79005742	90	9	0.395972	0.68377	-0.287798	0.287798	HYPERMETHYLATED	-30.1413		BAIAP2-DT
	EHD2	EHD2	chr19	48225677	48229451	3775	12	0.486928	0.664588	-0.17766	0.17766	HYPERMETHYLATED	-30.1338		EHD2	EHD2	Y
		CDK17	chr12	96771572	96771766	195	10	0.51496	0.750855	-0.235896	0.235896	HYPERMETHYLATED	-30.1302			CDK17
		ZNF787	chr19	56617222	56617940	719	9	0.399562	0.679507	-0.279945	0.279945	HYPERMETHYLATED	-30.0995			ZNF787
		EHD1	chr11	64632705	64632846	142	8	0.523017	0.747226	-0.224209	0.224209	HYPERMETHYLATED	-30.0863			EHD1
			chr11	315751	315848	98	10	0.4998	0.681091	-0.181291	0.181291	HYPERMETHYLATED	-30.0421				Y
			chr7	1250896	1251032	137	10	0.308291	0.563109	-0.254818	0.254818	HYPERMETHYLATED	-30.0263				Y
		MDM4	chr1	204486749	204486856	108	9	0.554887	0.772475	-0.217588	0.217588	HYPERMETHYLATED	-30.004			MDM4
			chr16	867045	867245	201	15	0.560177	0.762778	-0.202601	0.202601	HYPERMETHYLATED	-29.9936				Y
		TTYH3	chr7	2684359	2684466	108	8	0.382047	0.634841	-0.252794	0.252794	HYPERMETHYLATED	-29.988			TTYH3
		DOT1L	chr19	2227433	2227562	130	10	0.754333	0.895258	-0.140926	0.140926	HYPERMETHYLATED	-29.8952			DOT1L	Y
			chr18	77583207	77585914	2708	11	0.476411	0.736725	-0.260314	0.260314	HYPERMETHYLATED	-29.8865				Y
	RASA3	RASA3	chr13	114817544	114817688	145	11	0.314184	0.521246	-0.207062	0.207062	HYPERMETHYLATED	-29.8401		RASA3	RASA3
	TOGARAM2	TOGARAM2	chr2	29240680	29240815	136	8	0.624755	0.833435	-0.20868	0.20868	HYPERMETHYLATED	-29.8213		TOGARAM2	TOGARAM2
		SEPTIN9	chr17	75451375	75452105	731	10	0.509644	0.69149	-0.181846	0.181846	HYPERMETHYLATED	-29.7968			SEPTIN9
	INHBB		chr2	121107043	121107210	168	13	0.676072	0.846422	-0.17035	0.17035	HYPERMETHYLATED	-29.764		INHBB		Y
	LPCAT1	LPCAT1	chr5	1494983	1495107	125	11	0.0583391	0.291742	-0.233403	0.233403	HYPERMETHYLATED	-29.7589		LPCAT1	LPCAT1	Y
FITM1	FITM1		chr14	24601588	24601795	208	10	0.251674	0.446435	-0.194761	0.194761	HYPERMETHYLATED	-29.7471	FITM1	FITM1		Y
	C16orf54		chr16	29755545	29755786	242	10	0.700611	0.826779	-0.126168	0.126168	HYPERMETHYLATED	-29.6607		C16orf54
		TBC1D9B	chr5	179332283	179333527	1245	12	0.517501	0.696559	-0.179058	0.179058	HYPERMETHYLATED	-29.6603			TBC1D9B
	SEMA6C		chr1	151105487	151105552	66	14	0.808062	0.918418	-0.110355	0.110355	HYPERMETHYLATED	-29.6176		SEMA6C		Y
			chr1	244395176	244395365	190	10	0.598441	0.835632	-0.237191	0.237191	HYPERMETHYLATED	-29.5738
			chr2	232290776	232291012	237	10	0.59732	0.784465	-0.187145	0.187145	HYPERMETHYLATED	-29.5364
		CPLANE1	chr5	37209116	37209251	136	12	0.554774	0.813074	-0.2583	0.2583	HYPERMETHYLATED	-29.5067			CPLANE1	Y
MIR4751	MIR4751,ATF5		chr19	50436323	50436439	117	5	0.406189	0.761717	-0.355528	0.355528	HYPERMETHYLATED	-29.4916	MIR4751	MIR4751,ATF5
			chr8	88984447	88984566	120	8	0.770702	0.908631	-0.137929	0.137929	HYPERMETHYLATED	-29.4227
MIR193A			chr17	29886817	29886913	97	14	0.164104	0.277129	-0.113024	0.113024	HYPERMETHYLATED	-29.3731	MIR193A			Y
LOC100130548	BRD3		chr9	136918561	136918707	147	14	0.731534	0.846754	-0.11522	0.11522	HYPERMETHYLATED	-29.3595	LOC100130548	BRD3		Y
			chr15	30336817	30336900	84	13	0.500246	0.768664	-0.268418	0.268418	HYPERMETHYLATED	-29.3293				Y
	ESPNP	ESPNP	chr1	17023064	17023243	180	14	0.28101	0.504186	-0.223176	0.223176	HYPERMETHYLATED	-29.1935		ESPNP	ESPNP	Y
		BCLAF1	chr6	136608234	136608422	189	11	0.726772	0.873199	-0.146427	0.146427	HYPERMETHYLATED	-29.1845			BCLAF1
			chr2	25425351	25425502	152	9	0.185887	0.40992	-0.224033	0.224033	HYPERMETHYLATED	-29.1408
			chr14	102526704	102526876	173	11	0.524164	0.767529	-0.243365	0.243365	HYPERMETHYLATED	-29.1289
CHAD,ACSF2	CHAD	ACSF2	chr17	48545898	48545996	99	10	0.51914	0.726281	-0.207141	0.207141	HYPERMETHYLATED	-29.12	CHAD,ACSF2	CHAD	ACSF2	Y
		ZBTB7A	chr19	4059859	4059988	130	12	0.380995	0.539799	-0.158804	0.158804	HYPERMETHYLATED	-29.0811			ZBTB7A	Y
	DOK2		chr8	21767203	21767310	108	11	0.788624	0.901616	-0.112992	0.112992	HYPERMETHYLATED	-29.0414		DOK2
LPAR1			chr9	113801886	113801960	75	4	0.338626	0.567275	-0.228649	0.228648	HYPERMETHYLATED	-7.73727	LPAR1				-0.228043
		GAS6	chr13	114549637	114549852	216	10	0.352908	0.623371	-0.270464	0.270464	HYPERMETHYLATED	-28.9806			GAS6
		DDX11-AS1	chr12	31224449	31224622	174	14	0.77047	0.935558	-0.165088	0.165088	HYPERMETHYLATED	-28.8518			DDX11-AS1
MZB1		MZB1	chr5	138724720	138724856	137	10	0.654714	0.840107	-0.185393	0.185393	HYPERMETHYLATED	-28.8397	MZB1		MZB1
			chr1	90074598	90074788	191	9	0.562205	0.747458	-0.185253	0.185253	HYPERMETHYLATED	-28.8365
			chr8	127331027	127331179	153	14	0.507498	0.73997	-0.232472	0.232472	HYPERMETHYLATED	-28.8342
			chr9	36492670	36492811	142	10	0.77456	0.89237	-0.117811	0.117811	HYPERMETHYLATED	-28.8285
	ZNF48		chr16	30409205	30409374	170	12	0.466667	0.667555	-0.200888	0.200888	HYPERMETHYLATED	-28.7894		ZNF48
PIK3R5			chr17	8869730	8869948	219	11	0.441085	0.592139	-0.151054	0.151054	HYPERMETHYLATED	-28.7152	PIK3R5
		RHOH	chr4	40204740	40204887	148	13	0.564619	0.745651	-0.181031	0.181031	HYPERMETHYLATED	-28.6032			RHOH
			chr8	101506656	101506733	78	6	0.403433	0.659011	-0.255578	0.255578	HYPERMETHYLATED	-28.4584
		C7orf26	chr7	6631130	6631186	57	4	0.38711	0.61482	-0.22771	0.22771	HYPERMETHYLATED	-9.3569			C7orf26		-0.226265
			chr5	1313656	1313881	226	11	0.429459	0.584346	-0.154888	0.154888	HYPERMETHYLATED	-28.4432
	PLEC	PLEC	chr8	145003969	145004445	477	12	0.648204	0.838458	-0.190254	0.190254	HYPERMETHYLATED	-28.4013		PLEC	PLEC	Y
MEIS3P1			chr17	15689783	15689865	83	12	0.727297	0.899628	-0.172332	0.172332	HYPERMETHYLATED	-28.3954	MEIS3P1			Y
LOC102724020,CLEC9A	LOC102724020		chr12	10183167	10183234	68	8	0.473684	0.719708	-0.246025	0.246025	HYPERMETHYLATED	-28.3688	LOC102724020,CLEC9A	LOC102724020
		DGLUCY	chr14	91660977	91661177	201	8	0.692592	0.919137	-0.226544	0.226544	HYPERMETHYLATED	-28.3294			DGLUCY
		WDR25	chr14	100867502	100867769	268	13	0.322961	0.518891	-0.19593	0.19593	HYPERMETHYLATED	-28.2798			WDR25
NIBAN3	NIBAN3	NIBAN3	chr19	17637837	17638214	378	10	0.531602	0.691453	-0.159851	0.159851	HYPERMETHYLATED	-28.2735	NIBAN3	NIBAN3	NIBAN3
SLC2A3		SLC2A3	chr12	8087177	8087972	796	11	0.361776	0.55476	-0.192984	0.192984	HYPERMETHYLATED	-28.1429	SLC2A3		SLC2A3
			chr2	118617105	118617179	75	11	0.724311	0.887117	-0.162806	0.162806	HYPERMETHYLATED	-28.1231				Y
		ABTB2	chr11	34270399	34270537	139	8	0.54504	0.751054	-0.206014	0.206014	HYPERMETHYLATED	-28.1074			ABTB2
		DCP2	chr5	112313822	112313967	146	12	0.601958	0.739147	-0.13719	0.13719	HYPERMETHYLATED	-28.0826			DCP2
		CA5A	chr16	87965360	87965446	87	9	0.688019	0.897278	-0.209259	0.209259	HYPERMETHYLATED	-28.0517			CA5A
	ASAP3	ASAP3	chr1	23763124	23763279	156	12	0.395165	0.643087	-0.247921	0.247921	HYPERMETHYLATED	-28.05		ASAP3	ASAP3	Y
RBM46	RBM46	RBM46	chr4	155702485	155702610	126	11	0.563787	0.784081	-0.220294	0.220294	HYPERMETHYLATED	-27.9079	RBM46	RBM46	RBM46	Y
	DNAH2	DNAH2	chr17	7644016	7644203	188	11	0.7043	0.878179	-0.173879	0.173879	HYPERMETHYLATED	-27.8918		DNAH2	DNAH2	Y
			chr17	216813	216897	85	8	0.566897	0.763904	-0.197008	0.197008	HYPERMETHYLATED	-27.8849
		SARAF	chr8	29935041	29935146	106	7	0.695391	0.895003	-0.199612	0.199612	HYPERMETHYLATED	-27.8825			SARAF
	CERK		chr22	47081974	47082044	71	8	0.278783	0.562793	-0.28401	0.28401	HYPERMETHYLATED	-27.8803		CERK		Y
	IL32	IL32	chr16	3117152	3117862	711	8	0.540502	0.753397	-0.212895	0.212895	HYPERMETHYLATED	-27.8783		IL32	IL32
		CACNA1H	chr16	1208720	1208875	156	14	0.569144	0.759586	-0.190442	0.190442	HYPERMETHYLATED	-27.8765			CACNA1H	Y
			chr2	3496778	3496928	151	11	0.65465	0.791755	-0.137104	0.137104	HYPERMETHYLATED	-27.8155
			chr16	54227790	54228272	483	12	0.299582	0.495952	-0.19637	0.19637	HYPERMETHYLATED	-27.6918				Y
	PHC2	PHC2	chr1	33799691	33799899	209	9	0.370076	0.609918	-0.239842	0.239842	HYPERMETHYLATED	-27.6885		PHC2	PHC2
	POLR2E	POLR2E	chr19	1090089	1090267	179	9	0.476356	0.686233	-0.209877	0.209877	HYPERMETHYLATED	-27.5948		POLR2E	POLR2E
			chr2	20306742	20306953	212	13	0.367533	0.555759	-0.188227	0.188227	HYPERMETHYLATED	-27.5894
		ZDHHC19	chr3	195933815	195933865	51	4	0.602586	0.827498	-0.224912	0.224912	HYPERMETHYLATED	-9.90511			ZDHHC19		-0.223582
ZNF511,TUBGCP2	ZNF511	ZNF511,TUBGCP2	chr10	135123244	135123406	163	11	0.814152	0.915561	-0.101409	0.101409	HYPERMETHYLATED	-27.4615	ZNF511,TUBGCP2	ZNF511	ZNF511,TUBGCP2	Y
		IGSF21	chr1	18679164	18679350	187	4	0.412928	0.63764	-0.224712	0.224712	HYPERMETHYLATED	-9.19137			IGSF21		-0.223467
	IFITM10	IFITM10	chr11	1769245	1769409	165	12	0.464428	0.648789	-0.184361	0.184361	HYPERMETHYLATED	-27.4134		IFITM10	IFITM10	Y
		PTGES3	chr12	57079329	57079479	151	11	0.654984	0.801664	-0.14668	0.14668	HYPERMETHYLATED	-27.3415			PTGES3
			chr11	6892379	6892457	79	6	0.616336	0.840587	-0.224251	0.224251	HYPERMETHYLATED	-8.28172					-0.222964
			chr14	65753980	65754153	174	10	0.618446	0.847193	-0.228747	0.228747	HYPERMETHYLATED	-27.2892
	GPRC5C		chr17	72436058	72436326	269	11	0.303089	0.508971	-0.205882	0.205882	HYPERMETHYLATED	-27.2376		GPRC5C
			chr14	106179229	106179299	71	8	0.531196	0.821489	-0.290293	0.290293	HYPERMETHYLATED	-27.1886
		SPNS3	chr17	4379758	4380007	250	9	0.457812	0.6457	-0.187888	0.187888	HYPERMETHYLATED	-27.1851			SPNS3
			chr1	150743771	150743959	189	9	0.36482	0.596963	-0.232142	0.232142	HYPERMETHYLATED	-27.1669
		LINC01089	chr12	122235169	122235951	783	12	0.674456	0.794011	-0.119555	0.119555	HYPERMETHYLATED	-27.1452			LINC01089	Y
		ARHGAP45	chr19	1078827	1079071	245	11	0.685875	0.847832	-0.161956	0.161956	HYPERMETHYLATED	-27.0482			ARHGAP45
			chr4	160793186	160793276	91	6	0.330527	0.708956	-0.378429	0.378429	HYPERMETHYLATED	-26.9966
PVRIG	PVRIG	CASTOR3,PVRIG	chr7	99817556	99817799	244	10	0.452622	0.622852	-0.170231	0.170231	HYPERMETHYLATED	-26.9667	PVRIG	PVRIG	CASTOR3,PVRIG
		NOTCH1	chr9	139432949	139433045	97	9	0.358549	0.52096	-0.162411	0.162411	HYPERMETHYLATED	-26.8185			NOTCH1
			chr6	67741714	67741906	193	11	0.3566	0.645748	-0.289148	0.289148	HYPERMETHYLATED	-26.8149
		COL23A1	chr5	177954469	177954527	59	4	0.477063	0.70016	-0.223097	0.223097	HYPERMETHYLATED	-9.18994			COL23A1		-0.221065
			chr11	60828551	60828703	153	7	0.466387	0.704137	-0.23775	0.23775	HYPERMETHYLATED	-26.8119
		FEZ2	chr2	36803486	36803705	220	12	0.747376	0.917534	-0.170158	0.170158	HYPERMETHYLATED	-26.7937			FEZ2
	CORO2B		chr15	69018715	69020829	2115	9	0.579872	0.796009	-0.216137	0.216137	HYPERMETHYLATED	-26.7742		CORO2B
KRT83	KRT83		chr12	52714936	52715020	85	12	0.43357	0.617333	-0.183764	0.183764	HYPERMETHYLATED	-26.7627	KRT83	KRT83		Y
			chr6	74232847	74232924	78	9	0.595551	0.789344	-0.193793	0.193793	HYPERMETHYLATED	-26.6954
LOC100506388	LOC100506388	RPH3AL	chr17	181265	181454	190	10	0.301776	0.560814	-0.259038	0.259038	HYPERMETHYLATED	-26.6729	LOC100506388	LOC100506388	RPH3AL
			chr14	35864739	35864833	95	9	0.467073	0.679488	-0.212415	0.212415	HYPERMETHYLATED	-26.6213
		ZFAND3	chr6	37930727	37930928	202	9	0.76059	0.950482	-0.189892	0.189892	HYPERMETHYLATED	-26.6189			ZFAND3
LAX1	LAX1	LAX1	chr1	203734256	203735469	1214	8	0.322579	0.601823	-0.279244	0.279244	HYPERMETHYLATED	-26.6168	LAX1	LAX1	LAX1
	CIRBP	CIRBP	chr19	1271889	1272345	457	9	0.45864	0.672762	-0.214122	0.214122	HYPERMETHYLATED	-26.6001		CIRBP	CIRBP
	CSNK1D	CSNK1D	chr17	80200760	80200875	116	11	0.389702	0.562161	-0.172458	0.172458	HYPERMETHYLATED	-26.5917		CSNK1D	CSNK1D	Y
	FOXK2	FOXK2	chr17	80541981	80542118	138	11	0.756915	0.877927	-0.121011	0.121011	HYPERMETHYLATED	-26.5839		FOXK2	FOXK2	Y
		RPTOR	chr17	78819108	78819264	157	9	0.393054	0.658855	-0.265801	0.265801	HYPERMETHYLATED	-26.5832			RPTOR
		CBFA2T3	chr16	89034067	89034183	117	10	0.164915	0.352615	-0.1877	0.1877	HYPERMETHYLATED	-26.53			CBFA2T3	Y
			chr7	157092682	157092812	131	11	0.388528	0.592029	-0.203502	0.203502	HYPERMETHYLATED	-26.4557				Y
			chr5	50218692	50218757	66	8	0.669331	0.889828	-0.220496	0.220496	HYPERMETHYLATED	-26.4525
		MYH9	chr22	36773611	36773811	201	10	0.288656	0.469019	-0.180363	0.180363	HYPERMETHYLATED	-26.439			MYH9
		KDM4B	chr19	5078362	5078520	159	11	0.657997	0.812122	-0.154125	0.154125	HYPERMETHYLATED	-26.433			KDM4B
		TRAPPC9	chr8	141229379	141229477	99	7	0.6283	0.858499	-0.230198	0.230198	HYPERMETHYLATED	-26.3904			TRAPPC9
			chr14	105011924	105012023	100	13	0.547897	0.754331	-0.206434	0.206434	HYPERMETHYLATED	-26.3878
	KRT28		chr17	38953393	38953477	85	10	0.817526	0.935863	-0.118337	0.118337	HYPERMETHYLATED	-26.2679		KRT28		Y
		VPS53	chr17	438630	438836	207	9	0.427497	0.683497	-0.256	0.256	HYPERMETHYLATED	-26.2398			VPS53
		IL19	chr1	206957837	206958047	211	9	0.516707	0.715268	-0.198561	0.198561	HYPERMETHYLATED	-26.2243			IL19
		ATP11A	chr13	113422444	113422608	165	11	0.62987	0.824915	-0.195045	0.195045	HYPERMETHYLATED	-26.2236			ATP11A
		TBCD	chr17	80822353	80822590	238	8	0.455277	0.733802	-0.278525	0.278526	HYPERMETHYLATED	-26.156			TBCD
		TACC3	chr4	1742179	1742341	163	10	0.566456	0.733302	-0.166846	0.166846	HYPERMETHYLATED	-26.1468			TACC3
		LINC01814	chr2	8714408	8714537	130	9	0.631145	0.848545	-0.2174	0.2174	HYPERMETHYLATED	-26.1283			LINC01814
			chr1	244238207	244239000	794	11	0.484835	0.703631	-0.218796	0.218796	HYPERMETHYLATED	-25.9897
			chr1	235183916	235184129	214	10	0.676859	0.823145	-0.146286	0.146286	HYPERMETHYLATED	-25.9672
		RXRA	chr9	137277986	137278106	121	8	0.225544	0.469604	-0.244061	0.244061	HYPERMETHYLATED	-25.9641			RXRA
		TXNRD2	chr22	19872985	19873171	187	9	0.732305	0.88529	-0.152985	0.152985	HYPERMETHYLATED	-25.9568			TXNRD2
		ITPKB	chr1	226840803	226841688	886	9	0.433798	0.64364	-0.209842	0.209842	HYPERMETHYLATED	-25.9143			ITPKB
		RASA3	chr13	114776413	114776522	110	8	0.663929	0.862921	-0.198993	0.198993	HYPERMETHYLATED	-25.9081			RASA3
	FLT3LG	FLT3LG	chr19	49978856	49979075	220	10	0.614831	0.801042	-0.186211	0.186211	HYPERMETHYLATED	-25.868		FLT3LG	FLT3LG
			chr1	149162399	149162543	145	10	0.285796	0.51206	-0.226265	0.226265	HYPERMETHYLATED	-25.8552				Y
			chr2	11101473	11101598	126	10	0.71361	0.868327	-0.154717	0.154717	HYPERMETHYLATED	-25.8532				Y
			chr1	179922557	179922702	146	10	0.421721	0.639659	-0.217938	0.217938	HYPERMETHYLATED	-25.8071
MIR6787	SLC16A3		chr17	80195263	80195316	54	9	0.723223	0.889795	-0.166572	0.166572	HYPERMETHYLATED	-25.7514	MIR6787	SLC16A3		Y
			chr15	21997328	21997456	129	9	0.723384	0.887291	-0.163907	0.163907	HYPERMETHYLATED	-25.748
			chr19	33726892	33726972	81	10	0.7352	0.923439	-0.188239	0.188239	HYPERMETHYLATED	-25.6977				Y
			chr8	11471881	11475391	3511	8	0.473377	0.717847	-0.24447	0.24447	HYPERMETHYLATED	-25.6587
	CDK2AP2		chr11	67274339	67274432	94	10	0.588223	0.750909	-0.162686	0.162686	HYPERMETHYLATED	-25.6377		CDK2AP2
HCAR1	HCAR1		chr12	123214908	123215119	212	7	0.420146	0.715082	-0.294936	0.294936	HYPERMETHYLATED	-25.6309	HCAR1	HCAR1
		CLEC2D	chr12	9827837	9827952	116	6	0.499698	0.749738	-0.250041	0.250041	HYPERMETHYLATED	-25.5597			CLEC2D
		MOB3A	chr19	2081535	2081666	132	9	0.669758	0.876181	-0.206422	0.206422	HYPERMETHYLATED	-25.5247			MOB3A
			chr19	4726570	4726761	192	12	0.791893	0.945223	-0.153331	0.15333	HYPERMETHYLATED	-25.4984
	TPO	TPO	chr2	1480862	1480932	71	11	0.77387	0.909115	-0.135245	0.135245	HYPERMETHYLATED	-25.494		TPO	TPO	Y
			chr6	106035507	106035652	146	9	0.64851	0.869731	-0.221222	0.221222	HYPERMETHYLATED	-25.4927
MORN3		MORN3	chr12	122109509	122109642	134	10	0.696997	0.847526	-0.150529	0.150529	HYPERMETHYLATED	-25.4778	MORN3		MORN3
	RPS6KB2	RPS6KB2	chr11	67201701	67201900	200	10	0.689293	0.822584	-0.133291	0.133291	HYPERMETHYLATED	-25.476		RPS6KB2	RPS6KB2
	PVRIG	CASTOR3,PVRIG	chr7	99817878	99818100	223	9	0.476493	0.725047	-0.248554	0.248554	HYPERMETHYLATED	-25.4708		PVRIG	CASTOR3,PVRIG
		DPP9	chr19	4676909	4676981	73	6	0.490178	0.765527	-0.275349	0.275349	HYPERMETHYLATED	-25.4511			DPP9
		SORCS2	chr4	7652046	7652128	83	8	0.104596	0.335617	-0.231021	0.231021	HYPERMETHYLATED	-25.4381			SORCS2
ST6GALNAC6			chr9	130668186	130668425	240	9	0.540678	0.710506	-0.169829	0.169829	HYPERMETHYLATED	-25.4288	ST6GALNAC6
		CARS2	chr13	111318525	111318731	207	9	0.480929	0.700979	-0.22005	0.22005	HYPERMETHYLATED	-25.4197			CARS2
		CASC15	chr6	21737188	21737310	123	9	0.659681	0.82542	-0.165739	0.165739	HYPERMETHYLATED	-25.3949			CASC15
		CDK11B,SLC35E2B	chr1	1609009	1609077	69	8	0.532902	0.702786	-0.169885	0.169885	HYPERMETHYLATED	-25.3601			CDK11B,SLC35E2B
	ZBTB7B	ZBTB7B	chr1	154987885	154988984	1100	11	0.566475	0.748364	-0.181889	0.181889	HYPERMETHYLATED	-25.3463		ZBTB7B	ZBTB7B
	OAZ1		chr19	2273047	2273157	111	9	0.166938	0.307882	-0.140944	0.140944	HYPERMETHYLATED	-25.3279		OAZ1		Y
			chr6	86714367	86714486	120	9	0.61663	0.889217	-0.272586	0.272586	HYPERMETHYLATED	-25.3233
		CD2	chr1	117299779	117299913	135	7	0.500594	0.736232	-0.235638	0.235638	HYPERMETHYLATED	-25.2327			CD2
		CLPP	chr19	6362839	6362957	119	6	0.53813	0.778141	-0.240011	0.240011	HYPERMETHYLATED	-25.232			CLPP
			chr17	80173150	80173385	236	9	0.55446	0.723866	-0.169406	0.169406	HYPERMETHYLATED	-25.2232
		MAD1L1	chr7	1864377	1864509	133	7	0.569696	0.780762	-0.211066	0.211066	HYPERMETHYLATED	-25.2151			MAD1L1
		STK32C	chr10	134068631	134068711	81	4	0.343479	0.559127	-0.215648	0.215648	HYPERMETHYLATED	-8.17348			STK32C		-0.214529
		BNIP3	chr10	133793483	133793579	97	12	0.227162	0.455275	-0.228113	0.228113	HYPERMETHYLATED	-25.17			BNIP3	Y
		SMAP2	chr1	40853357	40853511	155	10	0.654682	0.828612	-0.17393	0.17393	HYPERMETHYLATED	-25.1567			SMAP2
		SHANK3	chr22	51142822	51142900	79	10	0.394632	0.560565	-0.165933	0.165932	HYPERMETHYLATED	-25.1285			SHANK3	Y
ARHGAP45	ARHGAP45	ARHGAP45	chr19	1077573	1077989	417	7	0.48178	0.727836	-0.246057	0.246057	HYPERMETHYLATED	-25.1055	ARHGAP45	ARHGAP45	ARHGAP45
CD7		CD7	chr17	80274984	80275107	124	7	0.397062	0.641398	-0.244336	0.244336	HYPERMETHYLATED	-25.0785	CD7		CD7
			chr7	1548981	1549088	108	10	0.662563	0.797468	-0.134905	0.134905	HYPERMETHYLATED	-25.0539
	CORO1A		chr16	30196537	30196617	81	8	0.311136	0.491602	-0.180466	0.180466	HYPERMETHYLATED	-25.0457		CORO1A
			chr6	14919824	14919984	161	9	0.786326	0.894282	-0.107956	0.107956	HYPERMETHYLATED	-24.9574
		SEPTIN9	chr17	75319702	75319912	211	11	0.622471	0.794746	-0.172275	0.172276	HYPERMETHYLATED	-24.9181			SEPTIN9
			chr10	72679064	72679198	135	9	0.527288	0.737566	-0.210278	0.210278	HYPERMETHYLATED	-24.9118
		GALNS	chr16	88910141	88910265	125	11	0.600699	0.795542	-0.194843	0.194843	HYPERMETHYLATED	-24.8975			GALNS
		FAM53B	chr10	126423591	126424908	1318	7	0.637237	0.810996	-0.173759	0.173759	HYPERMETHYLATED	-24.8758			FAM53B
KLF11,LOC101929882	KLF11	KLF11	chr2	10184446	10184530	85	13	0.305109	0.435964	-0.130856	0.130856	HYPERMETHYLATED	-24.8652	KLF11,LOC101929882	KLF11	KLF11	Y
			chr15	62516117	62516380	264	10	0.699461	0.930779	-0.231318	0.231318	HYPERMETHYLATED	-24.8485				Y
		PTPRM	chr18	8063057	8063164	108	9	0.412325	0.650432	-0.238107	0.238107	HYPERMETHYLATED	-24.8143			PTPRM
		CYFIP1	chr15	22992648	22992939	292	10	0.716592	0.865162	-0.14857	0.14857	HYPERMETHYLATED	-24.7952			CYFIP1
	BAHCC1	BAHCC1	chr17	79408768	79408967	200	9	0.355926	0.544127	-0.188201	0.188201	HYPERMETHYLATED	-24.772		BAHCC1	BAHCC1
		CRYL1	chr13	20989262	20989425	164	11	0.60202	0.78632	-0.1843	0.1843	HYPERMETHYLATED	-24.7089			CRYL1	Y
ABI3,GNGT2	ABI3	ABI3	chr17	47288132	47288241	110	7	0.392902	0.596719	-0.203817	0.203817	HYPERMETHYLATED	-24.6884	ABI3,GNGT2	ABI3	ABI3
			chr12	14925392	14925466	75	9	0.618918	0.803958	-0.18504	0.18504	HYPERMETHYLATED	-24.684
	RGS12		chr4	3432428	3432576	149	10	0.49096	0.650447	-0.159487	0.159487	HYPERMETHYLATED	-24.6808		RGS12
	PI4KA	PI4KA	chr22	21088243	21088356	114	7	0.35814	0.654892	-0.296752	0.296752	HYPERMETHYLATED	-24.6765		PI4KA	PI4KA
	ITPKB		chr1	226924476	226924577	102	7	0.521857	0.726252	-0.204395	0.204395	HYPERMETHYLATED	-24.6285		ITPKB		Y
DOK7	DOK7	DOK7	chr4	3486234	3486366	133	12	0.390416	0.55019	-0.159774	0.159774	HYPERMETHYLATED	-24.6	DOK7	DOK7	DOK7	Y
			chr14	55569864	55569992	129	6	0.144999	0.366064	-0.221065	0.221065	HYPERMETHYLATED	-24.5896
			chr12	9892121	9892235	115	11	0.687273	0.867649	-0.180376	0.180376	HYPERMETHYLATED	-24.5544
			chr11	315908	315970	63	12	0.473364	0.602158	-0.128794	0.128794	HYPERMETHYLATED	-24.5466				Y
		SLC9A3	chr5	496299	496476	178	10	0.607869	0.818795	-0.210926	0.210926	HYPERMETHYLATED	-24.4675			SLC9A3
		PCNT	chr21	47844229	47844388	160	4	0.402631	0.615934	-0.213303	0.213303	HYPERMETHYLATED	-9.18941			PCNT		-0.212193
			chr11	1358793	1358880	88	10	0.413626	0.57855	-0.164924	0.164924	HYPERMETHYLATED	-24.4341				Y
		MIR1268A,ZFR2	chr19	3812083	3812187	105	9	0.565077	0.756269	-0.191192	0.191192	HYPERMETHYLATED	-24.4205			MIR1268A,ZFR2
		AHRR	chr5	429457	429594	138	8	0.339499	0.538754	-0.199255	0.199255	HYPERMETHYLATED	-24.4186			AHRR
		BRD1	chr22	50178924	50179027	104	11	0.725753	0.85039	-0.124637	0.124637	HYPERMETHYLATED	-24.416			BRD1
	NUTM2G		chr9	99694023	99694116	94	7	0.55212	0.771582	-0.219462	0.219462	HYPERMETHYLATED	-24.4021		NUTM2G
			chr1	149158863	149162246	3384	8	0.399451	0.692806	-0.293355	0.293355	HYPERMETHYLATED	-24.3838
			chr22	39487550	39487733	184	9	0.693302	0.847486	-0.154184	0.154184	HYPERMETHYLATED	-24.3553
		WDR37	chr10	1156367	1156514	148	10	0.595034	0.771396	-0.176362	0.176362	HYPERMETHYLATED	-24.355			WDR37
	ITGA2B	ITGA2B	chr17	42452353	42452509	157	11	0.134753	0.309862	-0.175109	0.175109	HYPERMETHYLATED	-24.2873		ITGA2B	ITGA2B
ZZZ3		ZZZ3	chr1	78147288	78147476	189	11	0.366937	0.517907	-0.15097	0.15097	HYPERMETHYLATED	-24.2731	ZZZ3		ZZZ3
			chr19	33726701	33726825	125	10	0.558792	0.750376	-0.191584	0.191584	HYPERMETHYLATED	-24.2686				Y
	ARHGAP39	ARHGAP39	chr8	145755994	145756061	68	8	0.307206	0.610316	-0.30311	0.30311	HYPERMETHYLATED	-24.2642		ARHGAP39	ARHGAP39	Y
		CMTM6	chr3	32538601	32538733	133	8	0.712772	0.905279	-0.192507	0.192507	HYPERMETHYLATED	-24.2282			CMTM6
		ANKRD13A	chr12	110447043	110447181	139	9	0.69741	0.873837	-0.176427	0.176427	HYPERMETHYLATED	-24.2001			ANKRD13A
			chr2	238065099	238065163	65	4	0.370022	0.582238	-0.212217	0.212217	HYPERMETHYLATED	-8.24937					-0.210086
		DTX1	chr12	113527327	113527409	83	6	0.433637	0.66571	-0.232073	0.232073	HYPERMETHYLATED	-24.1981			DTX1
	PRAM1		chr19	8564100	8564198	99	9	0.576256	0.751603	-0.175346	0.175347	HYPERMETHYLATED	-24.1699		PRAM1		Y
PFKFB3			chr10	6185937	6186025	89	9	0.536345	0.7392	-0.202855	0.202855	HYPERMETHYLATED	-24.1022	PFKFB3
	WLS	GNG12-AS1,WLS	chr1	68611531	68611616	86	4	0.543256	0.755021	-0.211765	0.211765	HYPERMETHYLATED	-8.8825		WLS	GNG12-AS1,WLS		-0.209877
	DACT3		chr19	47152664	47152747	84	14	0.236229	0.376058	-0.139829	0.139829	HYPERMETHYLATED	-24.0399		DACT3		Y
		ZSWIM4	chr19	13928986	13929120	135	10	0.430816	0.722588	-0.291772	0.291772	HYPERMETHYLATED	-24.0374			ZSWIM4
			chr18	73027753	73027841	89	4	0.322761	0.534312	-0.211551	0.211551	HYPERMETHYLATED	-9.46766					-0.209355
		MAD1L1	chr7	2106108	2106254	147	8	0.470062	0.635759	-0.165697	0.165697	HYPERMETHYLATED	-23.9911			MAD1L1
ARHGAP9	ARHGAP9		chr12	57872904	57873134	231	8	0.493035	0.772306	-0.27927	0.27927	HYPERMETHYLATED	-23.9911	ARHGAP9	ARHGAP9
	BCL2	BCL2	chr18	60985133	60985323	191	10	0.522602	0.682766	-0.160164	0.160164	HYPERMETHYLATED	-23.9878		BCL2	BCL2
			chr6	164051642	164051767	126	12	0.149118	0.292434	-0.143315	0.143315	HYPERMETHYLATED	-23.9752				Y
		DNAJC7	chr17	40167585	40167667	83	7	0.627617	0.86772	-0.240103	0.240103	HYPERMETHYLATED	-23.9649			DNAJC7
		CACNA1C	chr12	2612887	2613221	335	9	0.373212	0.513008	-0.139795	0.139795	HYPERMETHYLATED	-23.9563			CACNA1C
		SBK1	chr16	28321494	28321578	85	6	0.314449	0.558775	-0.244326	0.244326	HYPERMETHYLATED	-23.9414			SBK1
		SERPINB8	chr18	61670029	61670093	65	12	0.473852	0.654568	-0.180717	0.180717	HYPERMETHYLATED	-23.939			SERPINB8	Y
		ZNF516	chr18	74173825	74173966	142	9	0.765299	0.897921	-0.132622	0.132622	HYPERMETHYLATED	-23.9149			ZNF516
MGA			chr15	41951983	41952091	109	8	0.409833	0.655181	-0.245348	0.245348	HYPERMETHYLATED	-23.9098	MGA
		CNN2	chr19	1030762	1030925	164	8	0.521978	0.715541	-0.193564	0.193564	HYPERMETHYLATED	-23.896			CNN2
			chr15	93392877	93392985	109	9	0.725553	0.87395	-0.148397	0.148397	HYPERMETHYLATED	-23.8795
		ZBTB7B	chr1	154981751	154982013	263	7	0.484412	0.684754	-0.200342	0.200342	HYPERMETHYLATED	-23.7971			ZBTB7B
			chr1	228890938	228891079	142	10	0.428917	0.681394	-0.252477	0.252477	HYPERMETHYLATED	-23.7842				Y
	INF2	INF2	chr14	105179556	105179659	104	10	0.527081	0.722979	-0.195898	0.195898	HYPERMETHYLATED	-23.7819		INF2	INF2
	CTSD	CTSD	chr11	1780635	1780804	170	9	0.481852	0.691878	-0.210026	0.210026	HYPERMETHYLATED	-23.7685		CTSD	CTSD
			chr1	25833328	25833440	113	10	0.63494	0.788924	-0.153984	0.153984	HYPERMETHYLATED	-23.7654
	RRP12		chr10	99126211	99126277	67	4	0.315508	0.52499	-0.209482	0.209482	HYPERMETHYLATED	-8.86013		RRP12			-0.208405
	AP5B1		chr11	65545321	65545426	106	8	0.491494	0.685	-0.193506	0.193506	HYPERMETHYLATED	-23.712		AP5B1
GPR17		GPR17,LIMS2	chr2	128404288	128404387	100	8	0.445688	0.709366	-0.263678	0.263678	HYPERMETHYLATED	-23.7068	GPR17		GPR17,LIMS2
			chr8	2130074	2130228	155	10	0.700616	0.828517	-0.127901	0.127901	HYPERMETHYLATED	-23.6837				Y
			chr11	68866740	68866846	107	9	0.230751	0.436599	-0.205848	0.205848	HYPERMETHYLATED	-23.6491
CD93	CD93		chr20	23066295	23066432	138	7	0.27863	0.516567	-0.237937	0.237937	HYPERMETHYLATED	-23.6411	CD93	CD93
LONP1,CATSPERD		CATSPERD	chr19	5721032	5721170	139	9	0.548968	0.799968	-0.251	0.251	HYPERMETHYLATED	-23.6325	LONP1,CATSPERD		CATSPERD
		BAIAP2	chr17	79045765	79045922	158	11	0.627792	0.768001	-0.140209	0.140209	HYPERMETHYLATED	-23.6238			BAIAP2
		BAIAP2	chr17	79061103	79061208	106	8	0.667687	0.814004	-0.146317	0.146317	HYPERMETHYLATED	-23.6163			BAIAP2
			chr10	6183528	6185841	2314	11	0.402217	0.569753	-0.167536	0.167536	HYPERMETHYLATED	-23.5745
		ZGPAT	chr20	62361929	62361997	69	6	0.467168	0.661778	-0.19461	0.19461	HYPERMETHYLATED	-23.5185			ZGPAT
			chr2	102187566	102187700	135	8	0.410912	0.567355	-0.156443	0.156443	HYPERMETHYLATED	-23.5152
		CGAS	chr6	74160437	74160569	133	10	0.550446	0.725218	-0.174772	0.174772	HYPERMETHYLATED	-23.4863			CGAS
		PCGF3	chr4	702428	702558	131	4	0.437761	0.646616	-0.208855	0.208855	HYPERMETHYLATED	-9.11173			PCGF3		-0.207473
ACTA1	ACTA1	ACTA1	chr1	229568814	229568905	92	11	0.134361	0.304411	-0.170049	0.170049	HYPERMETHYLATED	-23.4762	ACTA1	ACTA1	ACTA1	Y
		LPCAT1	chr5	1495194	1495317	124	12	0.0397849	0.194396	-0.154611	0.154611	HYPERMETHYLATED	-23.4364			LPCAT1	Y
	DOK1	DOK1	chr2	74783323	74783499	177	9	0.278592	0.47289	-0.194298	0.194298	HYPERMETHYLATED	-23.4266		DOK1	DOK1
	PLK3	PLK3	chr1	45267345	45267774	430	8	0.464919	0.624951	-0.160032	0.160032	HYPERMETHYLATED	-23.4125		PLK3	PLK3
	PTPRN	PTPRN	chr2	220161727	220161869	143	7	0.593592	0.763956	-0.170363	0.170363	HYPERMETHYLATED	-23.3921		PTPRN	PTPRN
			chr16	87102557	87102655	99	10	0.787582	0.928292	-0.14071	0.14071	HYPERMETHYLATED	-23.3892
		NOTCH1	chr9	139433130	139433184	55	4	0.243658	0.452155	-0.208497	0.208497	HYPERMETHYLATED	-9.2402			NOTCH1		-0.207141
	NDRG2	NDRG2	chr14	21485843	21486353	511	8	0.613611	0.757916	-0.144305	0.144305	HYPERMETHYLATED	-23.3794		NDRG2	NDRG2
		ZBTB7A	chr19	4060126	4060283	158	10	0.456032	0.574339	-0.118308	0.118308	HYPERMETHYLATED	-23.3758			ZBTB7A	Y
	BAHCC1	BAHCC1	chr17	79423466	79423649	184	10	0.393636	0.561621	-0.167985	0.167985	HYPERMETHYLATED	-23.2944		BAHCC1	BAHCC1
	RNF157-AS1	RNF157	chr17	74141522	74141592	71	7	0.0467689	0.209019	-0.16225	0.16225	HYPERMETHYLATED	-23.2851		RNF157-AS1	RNF157
			chr10	29228829	29228943	115	8	0.667228	0.87199	-0.204762	0.204762	HYPERMETHYLATED	-23.2604
HELB		HELB	chr12	66697133	66697313	181	9	0.544766	0.725341	-0.180575	0.180575	HYPERMETHYLATED	-23.236	HELB		HELB
			chr12	132113954	132116854	2901	11	0.701403	0.827643	-0.12624	0.12624	HYPERMETHYLATED	-23.2049
		ADCY3	chr2	25102067	25102246	180	8	0.605375	0.830901	-0.225526	0.225526	HYPERMETHYLATED	-23.2041			ADCY3
		EPS15L1	chr19	16485445	16485626	182	8	0.687481	0.891552	-0.204071	0.204071	HYPERMETHYLATED	-23.1536			EPS15L1
	MIB2	MIB2	chr1	1562946	1563062	117	9	0.433887	0.595355	-0.161468	0.161468	HYPERMETHYLATED	-23.1493		MIB2	MIB2
CES1P1		CES1P1	chr16	55794662	55794731	70	9	0.431995	0.732229	-0.300234	0.300234	HYPERMETHYLATED	-22.9393	CES1P1		CES1P1	Y
			chr19	58310310	58310462	153	8	0.594517	0.811455	-0.216938	0.216938	HYPERMETHYLATED	-22.9378
		CNN2	chr19	1030493	1030579	87	7	0.540887	0.774653	-0.233766	0.233766	HYPERMETHYLATED	-22.931			CNN2
		ZC3HAV1	chr7	138775973	138776046	74	8	0.482532	0.689678	-0.207146	0.207146	HYPERMETHYLATED	-22.9294			ZC3HAV1
			chr5	174990358	174990474	117	4	0.312599	0.520013	-0.207414	0.207413	HYPERMETHYLATED	-9.76496					-0.206434
	BSN		chr3	49692506	49692822	317	7	0.43676	0.624149	-0.187389	0.187389	HYPERMETHYLATED	-22.9184		BSN
			chr18	76766387	76766525	139	11	0.835556	0.937837	-0.102282	0.102282	HYPERMETHYLATED	-22.8559				Y
		TMPRSS3	chr21	43813281	43813348	68	6	0.586398	0.887943	-0.301544	0.301544	HYPERMETHYLATED	-22.8293			TMPRSS3
	MYT1	MYT1	chr20	62858716	62858826	111	9	0.582007	0.740297	-0.15829	0.15829	HYPERMETHYLATED	-22.8051		MYT1	MYT1
		RXRA	chr9	137282403	137282876	474	8	0.51721	0.700425	-0.183215	0.183215	HYPERMETHYLATED	-22.8044			RXRA
	SETD1A		chr16	30976127	30976228	102	8	0.0981217	0.335477	-0.237355	0.237355	HYPERMETHYLATED	-22.7999		SETD1A
			chr6	170402599	170402832	234	10	0.678024	0.797819	-0.119795	0.119795	HYPERMETHYLATED	-22.7988
			chr21	44767681	44767860	180	9	0.726857	0.869816	-0.142959	0.142959	HYPERMETHYLATED	-22.7876
			chr3	39470546	39470614	69	8	0.529901	0.803121	-0.27322	0.27322	HYPERMETHYLATED	-22.7677
	PKIG		chr20	43247275	43247345	71	8	0.490797	0.625798	-0.135001	0.135001	HYPERMETHYLATED	-22.765		PKIG
			chr19	53500741	53500801	61	4	0.448819	0.65568	-0.206861	0.206861	HYPERMETHYLATED	-8.83876					-0.205483
		PRKAR1B	chr7	625073	625156	84	7	0.570891	0.765045	-0.194155	0.194155	HYPERMETHYLATED	-22.7601			PRKAR1B
			chr7	461176	461293	118	11	0.562275	0.742596	-0.18032	0.18032	HYPERMETHYLATED	-22.7367				Y
	NKD1		chr16	50583405	50583464	60	8	0.538568	0.698149	-0.159581	0.159581	HYPERMETHYLATED	-22.7301		NKD1		Y
	RTP5		chr2	242813901	242814085	185	10	0.695528	0.811804	-0.116276	0.116275	HYPERMETHYLATED	-22.704		RTP5
			chr11	118797492	118797596	105	7	0.506303	0.705301	-0.198997	0.198997	HYPERMETHYLATED	-22.6894
			chr20	52298266	52298411	146	8	0.532872	0.723155	-0.190283	0.190283	HYPERMETHYLATED	-22.6861
	PEX11G	PEX11G	chr19	7542006	7542181	176	11	0.674669	0.801095	-0.126426	0.126426	HYPERMETHYLATED	-22.6782		PEX11G	PEX11G	Y
		RBL1	chr20	35643994	35644128	135	7	0.654742	0.851049	-0.196306	0.196306	HYPERMETHYLATED	-22.6653			RBL1
			chr12	49516915	49517048	134	8	0.655578	0.879092	-0.223515	0.223515	HYPERMETHYLATED	-22.6364
			chr7	1551607	1551692	86	9	0.503609	0.684823	-0.181215	0.181215	HYPERMETHYLATED	-22.6128
			chr20	48993491	48993709	219	7	0.22389	0.398929	-0.175039	0.175039	HYPERMETHYLATED	-22.6031
		GLB1L2	chr11	134231728	134231815	88	8	0.509392	0.694426	-0.185033	0.185033	HYPERMETHYLATED	-22.5912			GLB1L2	Y
		CDC42	chr1	22381636	22381741	106	10	0.810679	0.926536	-0.115857	0.115857	HYPERMETHYLATED	-22.5668			CDC42
		ELK3	chr12	96635678	96635919	242	7	0.222079	0.550289	-0.328211	0.328211	HYPERMETHYLATED	-22.5632			ELK3
		LOC648987	chr5	43038611	43038771	161	8	0.273682	0.542859	-0.269178	0.269178	HYPERMETHYLATED	-22.4795			LOC648987
	TMEM104	TMEM104	chr17	72786390	72786473	84	9	0.666867	0.799662	-0.132795	0.132795	HYPERMETHYLATED	-22.4761		TMEM104	TMEM104
		CASP7	chr10	115478972	115479076	105	8	0.740339	0.900132	-0.159793	0.159793	HYPERMETHYLATED	-22.4483			CASP7
	CRYAA,CRYAA2		chr21	44592683	44592761	79	7	0.481218	0.666074	-0.184856	0.184856	HYPERMETHYLATED	-22.4366		CRYAA,CRYAA2		Y
			chr16	89114789	89114862	74	9	0.283502	0.517267	-0.233765	0.233765	HYPERMETHYLATED	-22.4002				Y
			chr1	101749670	101749830	161	7	0.288151	0.530459	-0.242308	0.242308	HYPERMETHYLATED	-22.3747
		TTYH3	chr7	2678937	2679108	172	10	0.613492	0.789903	-0.176411	0.176411	HYPERMETHYLATED	-22.3636			TTYH3
		ZNF787	chr19	56626623	56626709	87	9	0.471786	0.686314	-0.214529	0.214529	HYPERMETHYLATED	-22.3597			ZNF787
		NFATC2	chr20	50078209	50078270	62	4	0.495388	0.701019	-0.205632	0.205632	HYPERMETHYLATED	-9.21435			NFATC2		-0.204035
	SLC16A8		chr22	38476862	38476935	74	9	0.376119	0.595819	-0.2197	0.2197	HYPERMETHYLATED	-22.3549		SLC16A8		Y
	MTA1	MTA1	chr14	105936351	105936451	101	9	0.596052	0.746611	-0.150559	0.150559	HYPERMETHYLATED	-22.3454		MTA1	MTA1	Y
			chr6	167635026	167635168	143	9	0.659244	0.83069	-0.171446	0.171446	HYPERMETHYLATED	-22.3089
		CBFA2T3	chr16	89038194	89038294	101	8	0.549231	0.713631	-0.1644	0.1644	HYPERMETHYLATED	-22.305			CBFA2T3
TOP1MT			chr8	144442806	144443046	241	7	0.534357	0.68865	-0.154294	0.154294	HYPERMETHYLATED	-22.281	TOP1MT
			chr17	79800019	79800148	130	9	0.737146	0.866063	-0.128917	0.128917	HYPERMETHYLATED	-22.2774
		MMP17	chr12	132331287	132331467	181	10	0.526315	0.696	-0.169686	0.169686	HYPERMETHYLATED	-22.2165			MMP17
BIN2	BIN2	BIN2	chr12	51718199	51718310	112	7	0.206826	0.418191	-0.211365	0.211365	HYPERMETHYLATED	-22.1236	BIN2	BIN2	BIN2
	CCDC57	CCDC57	chr17	80151835	80151928	94	9	0.750579	0.862654	-0.112074	0.112074	HYPERMETHYLATED	-22.102		CCDC57	CCDC57
		PTPN6	chr12	7068831	7068949	119	8	0.264029	0.405995	-0.141966	0.141966	HYPERMETHYLATED	-22.0637			PTPN6
	COLGALT1		chr19	17671165	17671248	84	7	0.388171	0.604399	-0.216228	0.216228	HYPERMETHYLATED	-22.0632		COLGALT1
LINC01114			chr2	105374972	105375082	111	6	0.222745	0.407419	-0.184674	0.184674	HYPERMETHYLATED	-22.0415	LINC01114
			chr12	14474147	14474274	128	10	0.772421	0.883464	-0.111043	0.111043	HYPERMETHYLATED	-22.0333
PPP1R2B	PPP1R2B		chr5	156277375	156277473	99	12	0.269939	0.434123	-0.164184	0.164184	HYPERMETHYLATED	-22.0001	PPP1R2B	PPP1R2B		Y
		TBCD	chr17	80867584	80867707	124	8	0.828673	0.942954	-0.11428	0.11428	HYPERMETHYLATED	-21.9851			TBCD
SPRN			chr10	135238554	135238856	303	10	0.474645	0.638659	-0.164015	0.164015	HYPERMETHYLATED	-21.9767	SPRN			Y
		ZAP70	chr2	98332733	98334829	2097	7	0.607625	0.782492	-0.174867	0.174867	HYPERMETHYLATED	-21.9719			ZAP70
	RUFY1		chr5	179036461	179036667	207	9	0.459575	0.675738	-0.216162	0.216162	HYPERMETHYLATED	-21.9535		RUFY1
	NFIC		chr19	3463533	3463616	84	8	0.713451	0.856558	-0.143107	0.143107	HYPERMETHYLATED	-21.953		NFIC		Y
		RTN4RL1	chr17	1881129	1881221	93	12	0.0917291	0.201371	-0.109642	0.109641	HYPERMETHYLATED	-21.9222			RTN4RL1
		ACSF3	chr16	89188891	89189151	261	8	0.574971	0.818279	-0.243308	0.243308	HYPERMETHYLATED	-21.8607			ACSF3
		NCOR2	chr12	124941307	124941375	69	7	0.311355	0.460533	-0.149178	0.149178	HYPERMETHYLATED	-21.8602			NCOR2	Y
		XPO6	chr16	28152861	28153137	277	8	0.417562	0.68268	-0.265118	0.265118	HYPERMETHYLATED	-21.857			XPO6
			chr6	164507247	164507569	323	7	0.271675	0.510627	-0.238952	0.238952	HYPERMETHYLATED	-21.7938
		TBCD	chr17	80840780	80840859	80	10	0.411253	0.587327	-0.176073	0.176073	HYPERMETHYLATED	-21.7534			TBCD
		CPEB3	chr10	93874899	93877980	3082	11	0.666318	0.873202	-0.206884	0.206884	HYPERMETHYLATED	-21.7388			CPEB3
		SGSM3	chr22	40785356	40785410	55	7	0.547911	0.755589	-0.207677	0.207677	HYPERMETHYLATED	-21.6576			SGSM3
			chr17	26795197	26795293	97	7	0.35886	0.611094	-0.252234	0.252234	HYPERMETHYLATED	-21.6537
			chr5	76924197	76924270	74	11	0.116245	0.246679	-0.130435	0.130434	HYPERMETHYLATED	-21.6476				Y
	NDRG1		chr8	134250680	134250814	135	7	0.346392	0.626658	-0.280266	0.280266	HYPERMETHYLATED	-21.635		NDRG1
		TMPO	chr12	98912117	98913984	1868	8	0.544395	0.730462	-0.186066	0.186066	HYPERMETHYLATED	-21.6195			TMPO
	SEMA6B		chr19	4548284	4548420	137	8	0.323462	0.515319	-0.191857	0.191857	HYPERMETHYLATED	-21.6053		SEMA6B
			chr13	114918440	114921643	3204	8	0.55107	0.72488	-0.173811	0.173811	HYPERMETHYLATED	-21.6041
	BAHCC1	BAHCC1	chr17	79427225	79427310	86	6	0.544514	0.769237	-0.224723	0.224723	HYPERMETHYLATED	-21.5739		BAHCC1	BAHCC1
		STX1B	chr16	31013410	31013526	117	8	0.516354	0.752333	-0.235979	0.235979	HYPERMETHYLATED	-21.5689			STX1B
			chr2	20306517	20306578	62	8	0.220852	0.479414	-0.258562	0.258562	HYPERMETHYLATED	-21.5659
	ACSF3	ACSF3	chr16	89167147	89167234	88	8	0.715551	0.869966	-0.154415	0.154415	HYPERMETHYLATED	-21.5425		ACSF3	ACSF3	Y
			chr2	231770058	231770127	70	7	0.68968	0.863211	-0.173531	0.173531	HYPERMETHYLATED	-21.5408
		HDAC4	chr2	240076192	240076247	56	4	0.379256	0.582486	-0.20323	0.20323	HYPERMETHYLATED	-9.31764			HDAC4		-0.201725
PSTPIP1			chr15	77286682	77286981	300	7	0.357064	0.560756	-0.203692	0.203692	HYPERMETHYLATED	-21.533	PSTPIP1
		BAIAP2L1	chr7	98029126	98029338	213	8	0.224811	0.460223	-0.235411	0.235411	HYPERMETHYLATED	-21.5227			BAIAP2L1
		CD81	chr11	2402190	2402285	96	8	0.50307	0.681957	-0.178887	0.178887	HYPERMETHYLATED	-21.5038			CD81
		DOP1B	chr21	37545911	37546016	106	10	0.787617	0.907508	-0.119892	0.119892	HYPERMETHYLATED	-21.4606			DOP1B
			chr6	447172	447226	55	6	0.633238	0.812773	-0.179535	0.179535	HYPERMETHYLATED	-21.46
			chr1	4660556	4660649	94	7	0.769758	0.917034	-0.147277	0.147277	HYPERMETHYLATED	-21.445
		FYB1	chr5	39209726	39211706	1981	8	0.693635	0.864429	-0.170794	0.170794	HYPERMETHYLATED	-21.4189			FYB1
	MPG		chr16	129587	129682	96	6	0.429062	0.744857	-0.315795	0.315795	HYPERMETHYLATED	-21.3763		MPG
		IKZF1	chr7	50428404	50428528	125	7	0.366844	0.609951	-0.243107	0.243107	HYPERMETHYLATED	-21.3625			IKZF1
		GNA14,GNA14-AS1	chr9	80104468	80104611	144	7	0.0588835	0.265696	-0.206812	0.206812	HYPERMETHYLATED	-21.3516			GNA14,GNA14-AS1
		YDJC	chr22	21983150	21983220	71	9	0.646976	0.800681	-0.153705	0.153705	HYPERMETHYLATED	-21.3187			YDJC	Y
			chr6	7674512	7674664	153	6	0.425714	0.590875	-0.16516	0.16516	HYPERMETHYLATED	-21.3045
			chr19	14368961	14369035	75	8	0.391048	0.600386	-0.209338	0.209338	HYPERMETHYLATED	-21.2781
			chr16	4234347	4234409	63	10	0.423969	0.547518	-0.123549	0.123549	HYPERMETHYLATED	-21.2603				Y
	TOX2	TOX2	chr20	42697210	42697552	343	9	0.405834	0.605993	-0.20016	0.20016	HYPERMETHYLATED	-21.247		TOX2	TOX2
FAM9C		FAM9C	chrX	13062361	13062427	67	4	0.657299	0.859691	-0.202392	0.202392	HYPERMETHYLATED	-8.63098	FAM9C		FAM9C		-0.200649
			chr21	47062051	47062112	62	9	0.337662	0.497287	-0.159625	0.159625	HYPERMETHYLATED	-21.2213				Y
		SCARF1	chr17	1541684	1541768	85	7	0.388233	0.614113	-0.22588	0.22588	HYPERMETHYLATED	-21.1916			SCARF1
RAD51B		RAD51B	chr14	68287067	68287261	195	7	0.15222	0.434175	-0.281956	0.281956	HYPERMETHYLATED	-21.1596	RAD51B		RAD51B
			chr6	33501346	33501463	118	6	0.378517	0.633137	-0.25462	0.25462	HYPERMETHYLATED	-21.1124
			chr1	153487291	153487351	61	7	0.491017	0.709829	-0.218812	0.218812	HYPERMETHYLATED	-21.105
			chr19	14587730	14587820	91	6	0.256011	0.496876	-0.240865	0.240865	HYPERMETHYLATED	-21.0796
		GRB10	chr7	50740668	50740861	194	7	0.6436	0.843854	-0.200254	0.200254	HYPERMETHYLATED	-21.0777			GRB10
		DOT1L	chr19	2171489	2171638	150	9	0.49867	0.690367	-0.191698	0.191698	HYPERMETHYLATED	-21.069			DOT1L
			chr12	12159786	12159887	102	9	0.769277	0.900029	-0.130752	0.130752	HYPERMETHYLATED	-21.0381
		CLEC16A	chr16	11233876	11234125	250	7	0.55324	0.752039	-0.198799	0.198799	HYPERMETHYLATED	-21.0318			CLEC16A
			chr3	126397688	126397741	54	4	0.256525	0.45822	-0.201695	0.201695	HYPERMETHYLATED	-7.99313					-0.199952
	SEL1L2	SEL1L2	chr20	13934069	13938297	4229	4	0.562936	0.764572	-0.201635	0.201635	HYPERMETHYLATED	-9.58992		SEL1L2	SEL1L2		-0.199941
		RNF126	chr19	659236	659357	122	8	0.513243	0.670477	-0.157235	0.157235	HYPERMETHYLATED	-21.0304			RNF126
	EIF2AK4		chr15	40268687	40268777	91	9	0.544189	0.828419	-0.28423	0.28423	HYPERMETHYLATED	-20.9884		EIF2AK4		Y
			chr7	1632816	1632941	126	10	0.647057	0.821308	-0.174251	0.174251	HYPERMETHYLATED	-20.9772
	C3	C3	chr19	6718123	6718219	97	8	0.567149	0.719789	-0.15264	0.15264	HYPERMETHYLATED	-20.9394		C3	C3
	BAHCC1		chr17	79428808	79428894	87	9	0.639849	0.807859	-0.16801	0.16801	HYPERMETHYLATED	-20.9127		BAHCC1		Y
	ZBTB4		chr17	7369898	7370075	178	10	0.531954	0.709197	-0.177242	0.177242	HYPERMETHYLATED	-20.9118		ZBTB4
	FBXO2	FBXO2	chr1	11708856	11708915	60	4	0.281376	0.482603	-0.201227	0.201227	HYPERMETHYLATED	-9.72748		FBXO2	FBXO2	Y	-0.199612
		DHDH	chr19	49440505	49440602	98	10	0.627589	0.783868	-0.156278	0.156278	HYPERMETHYLATED	-20.9112			DHDH
	NMRAL1		chr16	4516261	4516346	86	7	0.686128	0.904882	-0.218754	0.218754	HYPERMETHYLATED	-20.8988		NMRAL1
		SMARCA4	chr19	11130011	11130119	109	11	0.759162	0.890325	-0.131163	0.131163	HYPERMETHYLATED	-20.8813			SMARCA4
	SLC23A2		chr20	4836335	4836410	76	7	0.646979	0.843594	-0.196615	0.196615	HYPERMETHYLATED	-20.8807		SLC23A2
		FAM20C	chr7	209964	210075	112	9	0.735433	0.847849	-0.112416	0.112416	HYPERMETHYLATED	-20.8681			FAM20C
	RPS6KA4		chr11	64138764	64138860	97	10	0.731505	0.832718	-0.101213	0.101213	HYPERMETHYLATED	-20.8679		RPS6KA4
		CCDC88C	chr14	91841906	91842051	146	6	0.38587	0.615638	-0.229768	0.229768	HYPERMETHYLATED	-20.862			CCDC88C
		TCF7	chr5	133465255	133465402	148	7	0.543699	0.757194	-0.213495	0.213495	HYPERMETHYLATED	-20.8585			TCF7
	PAOX	PAOX	chr10	135202490	135202591	102	4	0.206251	0.516932	-0.310681	0.310681	HYPERMETHYLATED	-20.806		PAOX	PAOX
ZNF19			chr16	71523432	71523514	83	6	0.530321	0.757626	-0.227304	0.227304	HYPERMETHYLATED	-20.8012	ZNF19
		HSPG2	chr1	22257685	22257782	98	7	0.527905	0.697905	-0.17	0.17	HYPERMETHYLATED	-20.7991			HSPG2
			chr9	127956229	127957333	1105	8	0.694751	0.855693	-0.160942	0.160942	HYPERMETHYLATED	-20.7847
	DOCK10		chr2	225639653	225639744	92	8	0.506853	0.729351	-0.222498	0.222498	HYPERMETHYLATED	-20.7682		DOCK10
PDIA6		PDIA6	chr2	10971404	10971613	210	8	0.576006	0.761569	-0.185563	0.185563	HYPERMETHYLATED	-20.7456	PDIA6		PDIA6
		MAP3K4	chr6	161529455	161529551	97	7	0.250823	0.503483	-0.25266	0.25266	HYPERMETHYLATED	-20.7409			MAP3K4
			chr10	135259677	135259733	57	7	0.45166	0.699273	-0.247612	0.247612	HYPERMETHYLATED	-20.7117				Y
		NFATC1	chr18	77238185	77238396	212	7	0.626553	0.796609	-0.170056	0.170056	HYPERMETHYLATED	-20.6799			NFATC1
GPSM1	GPSM1	GPSM1	chr9	139249470	139249588	119	8	0.62345	0.783601	-0.160152	0.160152	HYPERMETHYLATED	-20.6733	GPSM1	GPSM1	GPSM1
		CD247	chr1	167459583	167460527	945	10	0.838422	0.939804	-0.101382	0.101382	HYPERMETHYLATED	-20.6381			CD247
	LDLRAP1	LDLRAP1	chr1	25888635	25890138	1504	6	0.512418	0.721773	-0.209355	0.209355	HYPERMETHYLATED	-20.6169		LDLRAP1	LDLRAP1
		ITGB1BP1	chr2	9551724	9551909	186	8	0.560278	0.801431	-0.241152	0.241152	HYPERMETHYLATED	-20.6138			ITGB1BP1
		EHD1	chr11	64635774	64635861	88	6	0.623329	0.807684	-0.184355	0.184355	HYPERMETHYLATED	-20.6051			EHD1
			chr5	964566	964624	59	6	0.662124	0.824833	-0.162709	0.162709	HYPERMETHYLATED	-20.6045
CD5		CD5	chr11	60870113	60870932	820	7	0.505882	0.744775	-0.238893	0.238893	HYPERMETHYLATED	-20.5778	CD5		CD5
	TOX2		chr20	42697936	42698054	119	8	0.0366812	0.208482	-0.171801	0.171801	HYPERMETHYLATED	-20.5603		TOX2
	CBY3	CBY3	chr5	179106228	179106324	97	8	0.133732	0.290438	-0.156705	0.156705	HYPERMETHYLATED	-20.5396		CBY3	CBY3	Y
			chr19	567472	567562	91	6	0.366568	0.686638	-0.320069	0.320069	HYPERMETHYLATED	-20.5297
	IGSF6	METTL9	chr16	21658503	21658712	210	5	0.393119	0.725427	-0.332308	0.332308	HYPERMETHYLATED	-20.5269		IGSF6	METTL9
			chr20	555298	555374	77	8	0.369904	0.537172	-0.167268	0.167268	HYPERMETHYLATED	-20.5092
		RAB11FIP1	chr8	37755610	37755766	157	10	0.667807	0.82627	-0.158462	0.158462	HYPERMETHYLATED	-20.4825			RAB11FIP1
			chr17	79438834	79438976	143	9	0.802985	0.911535	-0.10855	0.10855	HYPERMETHYLATED	-20.462
	LOC100652768,SIDT2	SIDT2	chr11	117066565	117066646	82	7	0.503254	0.680802	-0.177548	0.177548	HYPERMETHYLATED	-20.4521		LOC100652768,SIDT2	SIDT2
		WDR60	chr7	158655440	158655628	189	9	0.462964	0.675831	-0.212867	0.212867	HYPERMETHYLATED	-20.4212			WDR60
			chr1	846155	846354	200	7	0.587604	0.788486	-0.200881	0.200882	HYPERMETHYLATED	-20.4173
		LINC02026	chr3	193692034	193693029	996	7	0.709239	0.887729	-0.17849	0.17849	HYPERMETHYLATED	-20.4005			LINC02026
	DAP		chr5	10681135	10681261	127	6	0.580899	0.801259	-0.22036	0.22036	HYPERMETHYLATED	-20.3822		DAP
B3GNT9	B3GNT9		chr16	67184132	67184194	63	9	0.182055	0.306668	-0.124613	0.124613	HYPERMETHYLATED	-20.38	B3GNT9	B3GNT9		Y
	SPATA13		chr13	24825857	24825916	60	4	0.415569	0.680239	-0.26467	0.26467	HYPERMETHYLATED	-20.3593		SPATA13
			chr11	75952616	75952775	160	9	0.333164	0.50186	-0.168696	0.168696	HYPERMETHYLATED	-20.3523
			chr19	16446057	16446180	124	9	0.803076	0.903458	-0.100383	0.100383	HYPERMETHYLATED	-20.3516
		PTPRC	chr1	198649410	198649506	97	6	0.547114	0.750313	-0.203198	0.203198	HYPERMETHYLATED	-20.3469			PTPRC
			chr17	79799453	79799549	97	9	0.475635	0.629065	-0.15343	0.15343	HYPERMETHYLATED	-20.3105				Y
	ITPKB		chr1	226924168	226924403	236	8	0.55207	0.777006	-0.224936	0.224936	HYPERMETHYLATED	-20.3013		ITPKB
		SHANK2	chr11	70588731	70588891	161	8	0.387744	0.617116	-0.229371	0.229371	HYPERMETHYLATED	-20.3012			SHANK2
			chr2	237880831	237880925	95	5	0.404524	0.603098	-0.198574	0.198574	HYPERMETHYLATED	-9.62361					-0.19637
			chr11	118743124	118746518	3395	6	0.549499	0.777653	-0.228154	0.228154	HYPERMETHYLATED	-20.2541
		RXRA	chr9	137283989	137284075	87	7	0.422299	0.657019	-0.23472	0.23472	HYPERMETHYLATED	-20.2448			RXRA
			chr1	153762038	153762224	187	8	0.349776	0.511488	-0.161711	0.161711	HYPERMETHYLATED	-20.2418
	ASTN1		chr1	177001793	177001896	104	8	0.7641	0.908157	-0.144057	0.144057	HYPERMETHYLATED	-20.211		ASTN1
			chr15	93350887	93350947	61	9	0.473913	0.661141	-0.187227	0.187227	HYPERMETHYLATED	-20.1901
		NHEJ1	chr2	219945103	219945171	69	7	0.715994	0.863466	-0.147473	0.147472	HYPERMETHYLATED	-20.1861			NHEJ1
			chr2	2709091	2709179	89	4	0.327299	0.525223	-0.197924	0.197924	HYPERMETHYLATED	-9.22109					-0.19593
CPNE7		CPNE7	chr16	89643154	89643227	74	11	0.528109	0.672464	-0.144355	0.144355	HYPERMETHYLATED	-20.1765	CPNE7		CPNE7	Y
		TAFA5	chr22	48982806	48983037	232	7	0.424539	0.643639	-0.2191	0.2191	HYPERMETHYLATED	-20.1348			TAFA5
	LINC02280		chr14	105130259	105130398	140	5	0.492232	0.707733	-0.215501	0.215501	HYPERMETHYLATED	-20.1199		LINC02280
		ECE1	chr1	21643915	21644085	171	8	0.469425	0.670767	-0.201343	0.201343	HYPERMETHYLATED	-20.1176			ECE1
		UBAP1	chr9	34180240	34180296	57	6	0.417587	0.678722	-0.261136	0.261136	HYPERMETHYLATED	-20.1166			UBAP1
	ANGPTL6	ANGPTL6	chr19	10206551	10206682	132	10	0.432524	0.57191	-0.139386	0.139386	HYPERMETHYLATED	-20.099		ANGPTL6	ANGPTL6	Y
		ANKRD11	chr16	89529339	89534301	4963	8	0.743133	0.863699	-0.120566	0.120566	HYPERMETHYLATED	-20.095			ANKRD11
			chr12	125223533	125223645	113	9	0.70615	0.824193	-0.118042	0.118042	HYPERMETHYLATED	-20.0594				Y
			chr2	132182331	132182385	55	9	0.406363	0.632787	-0.226423	0.226423	HYPERMETHYLATED	-20.0449				Y
			chr17	41400504	41400600	97	6	0.603259	0.708252	-0.104994	0.104994	HYPERMETHYLATED	-20.0426
			chr11	68960036	68960116	81	8	0.392575	0.629135	-0.236561	0.236561	HYPERMETHYLATED	-20.0325
			chr1	52072442	52072516	75	7	0.565907	0.75146	-0.185553	0.185553	HYPERMETHYLATED	-20.0016
			chr16	84553497	84553585	89	7	0.699563	0.848647	-0.149084	0.149084	HYPERMETHYLATED	-19.9419
KLF11		KLF11	chr2	10184820	10184913	94	7	0.699734	0.836362	-0.136628	0.136628	HYPERMETHYLATED	-19.9246	KLF11		KLF11
MDS2		MDS2	chr1	23954626	23954686	61	7	0.764696	0.895113	-0.130416	0.130416	HYPERMETHYLATED	-19.8915	MDS2		MDS2
	DUSP2		chr2	96809405	96809719	315	9	0.587219	0.72965	-0.14243	0.14243	HYPERMETHYLATED	-19.8344		DUSP2
TMC6	TMC8	TMC8	chr17	76129472	76129546	75	7	0.626782	0.772316	-0.145534	0.145534	HYPERMETHYLATED	-19.8278	TMC6	TMC8	TMC8
	TK1	TK1	chr17	76171099	76171214	116	9	0.646949	0.792134	-0.145184	0.145184	HYPERMETHYLATED	-19.8244		TK1	TK1
		FBXW2	chr9	123547054	123547155	102	7	0.679623	0.828731	-0.149108	0.149108	HYPERMETHYLATED	-19.8191			FBXW2
		TRAPPC9	chr8	141283274	141284436	1163	6	0.285274	0.549222	-0.263948	0.263948	HYPERMETHYLATED	-19.8093			TRAPPC9
			chr9	75094285	75094375	91	7	0.627001	0.855363	-0.228362	0.228362	HYPERMETHYLATED	-19.7984
		KLF13	chr15	31638003	31638223	221	7	0.577979	0.737089	-0.15911	0.15911	HYPERMETHYLATED	-19.7451			KLF13
		EHMT1	chr9	140617517	140617629	113	6	0.53527	0.742605	-0.207335	0.207335	HYPERMETHYLATED	-19.7348			EHMT1
	AZU1		chr19	830782	830888	107	8	0.267153	0.430686	-0.163532	0.163532	HYPERMETHYLATED	-19.7306		AZU1
	PLPPR3	PLPPR3	chr19	815020	815107	88	8	0.42425	0.655037	-0.230787	0.230787	HYPERMETHYLATED	-19.7112		PLPPR3	PLPPR3	Y
			chr10	130726419	130726581	163	9	0.711477	0.887432	-0.175955	0.175955	HYPERMETHYLATED	-19.7049
		WWC1	chr5	167836808	167836881	74	4	0.267463	0.463699	-0.196236	0.196236	HYPERMETHYLATED	-8.60827			WWC1		-0.194216
			chr6	143859292	143859375	84	7	0.562588	0.715239	-0.152651	0.152651	HYPERMETHYLATED	-19.6968
		SDK2	chr17	71588797	71588881	85	6	0.223897	0.472621	-0.248723	0.248724	HYPERMETHYLATED	-19.69			SDK2
			chr1	151245306	151245398	93	8	0.561705	0.760732	-0.199027	0.199027	HYPERMETHYLATED	-19.6846
			chr15	101319327	101319469	143	8	0.351203	0.511813	-0.16061	0.16061	HYPERMETHYLATED	-19.6636
		PTPN6	chr12	7066462	7066605	144	6	0.511299	0.69709	-0.18579	0.18579	HYPERMETHYLATED	-19.6453			PTPN6
			chr7	156735260	156735368	109	8	0.526141	0.740716	-0.214575	0.214575	HYPERMETHYLATED	-19.6376				Y
	AIRE	AIRE	chr21	45713715	45714227	513	8	0.673188	0.815426	-0.142237	0.142237	HYPERMETHYLATED	-19.6291		AIRE	AIRE	Y
			chr5	49943411	49943485	75	4	0.466042	0.661873	-0.195831	0.195831	HYPERMETHYLATED	-9.10735					-0.19374
		IFI6	chr1	27994303	27994356	54	8	0.733811	0.891803	-0.157992	0.157992	HYPERMETHYLATED	-19.6197			IFI6
		CBFA2T3,LOC100129697	chr16	89009502	89009691	190	7	0.426465	0.669917	-0.243452	0.243452	HYPERMETHYLATED	-19.6161			CBFA2T3,LOC100129697
			chr19	1331413	1331475	63	4	0.424707	0.620283	-0.195576	0.195576	HYPERMETHYLATED	-9.57191					-0.193473
		ZHX2	chr8	123853336	123853519	184	7	0.419071	0.679021	-0.25995	0.25995	HYPERMETHYLATED	-19.613			ZHX2
		HNRNPF	chr10	43900879	43900976	98	7	0.503928	0.656603	-0.152676	0.152676	HYPERMETHYLATED	-19.5809			HNRNPF
CYP27C1	CYP27C1	CYP27C1	chr2	127963489	127963566	78	8	0.847849	0.969031	-0.121181	0.121181	HYPERMETHYLATED	-19.5734	CYP27C1	CYP27C1	CYP27C1
		COTL1	chr16	84628642	84632118	3477	6	0.452963	0.707992	-0.255028	0.255028	HYPERMETHYLATED	-19.5661			COTL1
			chr2	168572563	168572669	107	9	0.789973	0.910762	-0.120789	0.120789	HYPERMETHYLATED	-19.5398				Y
	NUDT14		chr14	105642886	105643016	131	7	0.303342	0.49173	-0.188388	0.188388	HYPERMETHYLATED	-19.521		NUDT14
	EEPD1	EEPD1	chr7	36320670	36320781	112	8	0.589133	0.732682	-0.143549	0.143549	HYPERMETHYLATED	-19.5208		EEPD1	EEPD1
		PITPNM2	chr12	123560384	123560523	140	4	0.442055	0.636889	-0.194833	0.194834	HYPERMETHYLATED	-9.52248			PITPNM2		-0.192751
		MEG3	chr14	101293815	101294365	551	9	0.630647	0.798838	-0.168191	0.168191	HYPERMETHYLATED	-19.5108			MEG3	Y
ODF3L2	ODF3L2		chr19	474667	474818	152	10	0.340769	0.543547	-0.202777	0.202777	HYPERMETHYLATED	-19.5036	ODF3L2	ODF3L2
	CHST1		chr11	45672248	45672344	97	8	0.670287	0.861042	-0.190755	0.190755	HYPERMETHYLATED	-19.4894		CHST1		Y
			chr1	229253773	229253832	60	4	0.215471	0.410196	-0.194724	0.194724	HYPERMETHYLATED	-8.45303					-0.192445
		ABI3	chr17	47296997	47297076	80	9	0.180147	0.38468	-0.204532	0.204532	HYPERMETHYLATED	-19.4882			ABI3	Y
		LOC101929586,ARNT2	chr15	80851650	80851861	212	8	0.534788	0.710853	-0.176065	0.176065	HYPERMETHYLATED	-19.4614			LOC101929586,ARNT2
	PCDHGB8P	PCDHGB1,PCDHGA4,PCDHGA6,PCDHGB2,PCDHGA1,PCDHGA8,PCDHGA9,PCDHGA5,PCDHGA3,PCDHGB7,PCDHGB6,PCDHGB5,PCDHGB4,PCDHGA7,PCDHGA2,PCDHGA10,PCDHGB3,PCDHGA11	chr5	140807378	140807429	52	8	0.60205	0.787922	-0.185871	0.185872	HYPERMETHYLATED	-19.4257		PCDHGB8P	PCDHGB1,PCDHGA4,PCDHGA6,PCDHGB2,PCDHGA1,PCDHGA8,PCDHGA9,PCDHGA5,PCDHGA3,PCDHGB7,PCDHGB6,PCDHGB5,PCDHGB4,PCDHGA7,PCDHGA2,PCDHGA10,PCDHGB3,PCDHGA11	Y
	PLPPR3	PLPPR3	chr19	814878	814960	83	8	0.673945	0.82642	-0.152475	0.152475	HYPERMETHYLATED	-19.405		PLPPR3	PLPPR3	Y
	TTC16	TTC16	chr9	130482511	130482645	135	7	0.66591	0.807533	-0.141623	0.141623	HYPERMETHYLATED	-19.3883		TTC16	TTC16
			chr10	112117205	112117365	161	7	0.595465	0.85743	-0.261966	0.261965	HYPERMETHYLATED	-19.3736
		TRAF2	chr9	139797095	139797246	152	7	0.51467	0.68436	-0.16969	0.16969	HYPERMETHYLATED	-19.35			TRAF2
		TMEM204,IFT140	chr16	1585884	1585986	103	8	0.532582	0.705384	-0.172802	0.172802	HYPERMETHYLATED	-19.3255			TMEM204,IFT140
	TRPV6	TRPV6	chr7	142570050	142570162	113	7	0.726073	0.872502	-0.146429	0.146429	HYPERMETHYLATED	-19.2829		TRPV6	TRPV6
			chr10	5592763	5592897	135	7	0.448273	0.667543	-0.21927	0.21927	HYPERMETHYLATED	-19.2465
	PLTP	PLTP	chr20	44530397	44533678	3282	7	0.567902	0.725156	-0.157254	0.157254	HYPERMETHYLATED	-19.2452		PLTP	PLTP
			chr14	106780389	106780456	68	8	0.670427	0.804385	-0.133958	0.133958	HYPERMETHYLATED	-19.2192
	TNNC2		chr20	44452648	44452711	64	9	0.118658	0.231285	-0.112627	0.112627	HYPERMETHYLATED	-19.2099		TNNC2		Y
			chr3	59037624	59037726	103	7	0.5939	0.756591	-0.162691	0.162691	HYPERMETHYLATED	-19.2069
		MGRN1	chr16	4730872	4731070	199	8	0.560788	0.777133	-0.216344	0.216345	HYPERMETHYLATED	-19.2039			MGRN1
		LMF1	chr16	927210	927770	561	10	0.660206	0.772001	-0.111796	0.111796	HYPERMETHYLATED	-19.1484			LMF1
		ITGAX	chr16	31383230	31383363	134	6	0.303139	0.577061	-0.273923	0.273923	HYPERMETHYLATED	-19.1478			ITGAX
	ZNF48		chr16	30409034	30409139	106	6	0.573715	0.770141	-0.196427	0.196426	HYPERMETHYLATED	-19.0881		ZNF48
		CRISPLD2	chr16	84860640	84860704	65	6	0.446413	0.635785	-0.189372	0.189372	HYPERMETHYLATED	-19.0732			CRISPLD2
			chr1	1080134	1080205	72	8	0.475388	0.633865	-0.158477	0.158477	HYPERMETHYLATED	-19.0659
			chr7	155142815	155142920	106	6	0.690724	0.877848	-0.187124	0.187124	HYPERMETHYLATED	-19.0605				Y
			chr6	17580455	17580524	70	6	0.412278	0.70263	-0.290351	0.290351	HYPERMETHYLATED	-19.0564
		NACC2	chr9	138978292	138978763	472	8	0.56528	0.722728	-0.157447	0.157447	HYPERMETHYLATED	-19.0255			NACC2
			chr5	10562829	10562903	75	10	0.535614	0.651572	-0.115958	0.115958	HYPERMETHYLATED	-19.0234				Y
		PRAM1	chr19	8562952	8563023	72	4	0.723769	0.917171	-0.193403	0.193403	HYPERMETHYLATED	-9.502			PRAM1		-0.190254
UHRF1BP1L			chr12	100537139	100537208	70	4	0.530664	0.723898	-0.193234	0.193234	HYPERMETHYLATED	-9.3673	UHRF1BP1L				-0.19024
	ANKRD33B	ANKRD33B	chr5	10618459	10618608	150	7	0.687694	0.87715	-0.189457	0.189457	HYPERMETHYLATED	-18.9647		ANKRD33B	ANKRD33B
	EFHD2	EFHD2	chr1	15753622	15753675	54	8	0.765835	0.894498	-0.128663	0.128663	HYPERMETHYLATED	-18.963		EFHD2	EFHD2
		PMEPA1	chr20	56232874	56233101	228	8	0.348189	0.536657	-0.188468	0.188468	HYPERMETHYLATED	-18.9535			PMEPA1
		APBA2	chr15	29211632	29211728	97	6	0.41848	0.636163	-0.217683	0.217683	HYPERMETHYLATED	-18.951			APBA2
		AMZ1	chr7	2764234	2764294	61	4	0.530403	0.723403	-0.193	0.193	HYPERMETHYLATED	-8.17877			AMZ1		-0.189797
		COL23A1	chr5	177933162	177933267	106	5	0.632331	0.846059	-0.213728	0.213728	HYPERMETHYLATED	-18.9354			COL23A1
		MAD1L1	chr7	2116070	2116229	160	8	0.675207	0.838654	-0.163447	0.163447	HYPERMETHYLATED	-18.9339			MAD1L1
		LFNG	chr7	2563997	2564055	59	9	0.685214	0.828782	-0.143568	0.143568	HYPERMETHYLATED	-18.9219			LFNG	Y
		TSNARE1	chr8	143407691	143407803	113	8	0.554427	0.750897	-0.196471	0.196471	HYPERMETHYLATED	-18.9084			TSNARE1	Y
	TMC6	TMC6	chr17	76121348	76121843	496	7	0.272137	0.454454	-0.182317	0.182317	HYPERMETHYLATED	-18.8902		TMC6	TMC6
	FAM184B	FAM184B	chr4	17643667	17643742	76	9	0.688557	0.844608	-0.156052	0.156052	HYPERMETHYLATED	-18.8411		FAM184B	FAM184B
		ANKRD33B	chr5	10632507	10632604	98	7	0.358454	0.604448	-0.245994	0.245994	HYPERMETHYLATED	-18.8356			ANKRD33B
	MYORG		chr9	34371347	34371445	99	9	0.724355	0.877618	-0.153264	0.153264	HYPERMETHYLATED	-18.8308		MYORG		Y
			chr17	22005566	22005645	80	8	0.737818	0.882519	-0.1447	0.1447	HYPERMETHYLATED	-18.8224
	DNAH2	DNAH2	chr17	7643808	7643882	75	10	0.652655	0.849284	-0.196629	0.196629	HYPERMETHYLATED	-18.8217		DNAH2	DNAH2	Y
		OSBPL5	chr11	3175825	3176937	1113	4	0.505659	0.697498	-0.19184	0.19184	HYPERMETHYLATED	-9.36739			OSBPL5		-0.189066
			chr15	22505448	22505574	127	4	0.359003	0.550825	-0.191822	0.191821	HYPERMETHYLATED	-8.83858					-0.189063
		NARS2	chr11	78176237	78176361	125	8	0.578811	0.766163	-0.187353	0.187353	HYPERMETHYLATED	-18.7898			NARS2
		IRF2	chr4	185314686	185316303	1618	7	0.417212	0.631368	-0.214157	0.214157	HYPERMETHYLATED	-18.7528			IRF2
			chr1	221927842	221927936	95	8	0.491237	0.676506	-0.185269	0.185269	HYPERMETHYLATED	-18.7197
			chr17	81018517	81018610	94	7	0.392244	0.617605	-0.225361	0.225361	HYPERMETHYLATED	-18.705
		KANK4	chr1	62734458	62734559	102	6	0.340588	0.646652	-0.306064	0.306064	HYPERMETHYLATED	-18.7024			KANK4
		IFITM10	chr11	1769462	1769586	125	10	0.264011	0.4454	-0.181389	0.181389	HYPERMETHYLATED	-18.6883			IFITM10	Y
			chr13	28696440	28696500	61	6	0.652412	0.841501	-0.189089	0.189089	HYPERMETHYLATED	-18.6751
		MRPS6	chr21	35504661	35504835	175	7	0.461076	0.657765	-0.196689	0.196689	HYPERMETHYLATED	-18.6747			MRPS6
			chr20	56482312	56482366	55	6	0.336753	0.621283	-0.284529	0.284529	HYPERMETHYLATED	-18.6681
			chr16	85975136	85981847	6712	9	0.582021	0.728517	-0.146496	0.146496	HYPERMETHYLATED	-18.6657				Y
	ATP4A		chr19	36049313	36049380	68	9	0.132162	0.261471	-0.12931	0.12931	HYPERMETHYLATED	-18.657		ATP4A		Y
			chr16	84581505	84582782	1278	7	0.642678	0.820421	-0.177743	0.177743	HYPERMETHYLATED	-18.6537
		LSM4	chr19	18428358	18428446	89	6	0.58643	0.753299	-0.166869	0.166868	HYPERMETHYLATED	-18.6528			LSM4
		RPS10-NUDT3	chr6	34366378	34366504	127	8	0.679439	0.865978	-0.186539	0.186539	HYPERMETHYLATED	-18.6417			RPS10-NUDT3
			chr18	77326274	77327015	742	8	0.624531	0.782183	-0.157652	0.157652	HYPERMETHYLATED	-18.6166
			chr19	3481957	3482035	79	7	0.731404	0.850219	-0.118815	0.118815	HYPERMETHYLATED	-18.615				Y
			chr20	36924223	36925631	1409	4	0.672142	0.862812	-0.19067	0.19067	HYPERMETHYLATED	-9.94856					-0.188227
		ZNF578	chr19	52995986	52996041	56	9	0.267924	0.443289	-0.175364	0.175364	HYPERMETHYLATED	-18.6035			ZNF578	Y
			chr2	88802691	88802746	56	9	0.622234	0.811111	-0.188877	0.188877	HYPERMETHYLATED	-18.5973
	LPCAT1	LPCAT1	chr5	1489800	1489919	120	9	0.75922	0.882244	-0.123023	0.123023	HYPERMETHYLATED	-18.5914		LPCAT1	LPCAT1	Y
		RAB2A	chr8	61431012	61431120	109	8	0.433122	0.562549	-0.129427	0.129427	HYPERMETHYLATED	-18.5887			RAB2A
	ABCA7		chr19	1047215	1047290	76	9	0.281888	0.469226	-0.187338	0.187338	HYPERMETHYLATED	-18.5784		ABCA7		Y
		HDAC4	chr2	240205423	240205474	52	5	0.35939	0.672644	-0.313254	0.313254	HYPERMETHYLATED	-18.5621			HDAC4
	ACP7		chr19	39589162	39589259	98	10	0.45758	0.631726	-0.174147	0.174147	HYPERMETHYLATED	-18.5605		ACP7
		DOT1L	chr19	2215941	2216144	204	8	0.748611	0.906289	-0.157678	0.157678	HYPERMETHYLATED	-18.5502			DOT1L
			chr11	33219522	33219655	134	7	0.615853	0.813037	-0.197185	0.197185	HYPERMETHYLATED	-18.5383
	CLIP2		chr7	73820050	73820139	90	7	0.804152	0.911628	-0.107477	0.107477	HYPERMETHYLATED	-18.4913		CLIP2
			chr22	42836909	42836981	73	4	0.373679	0.56377	-0.19009	0.19009	HYPERMETHYLATED	-9.54364					-0.187614
		VWA3B	chr2	98896975	98897033	59	4	0.324648	0.514727	-0.190079	0.190079	HYPERMETHYLATED	-8.52357			VWA3B		-0.187601
RALGDS	RALGDS	RALGDS	chr9	136004494	136004594	101	8	0.770355	0.892753	-0.122398	0.122398	HYPERMETHYLATED	-18.4847	RALGDS	RALGDS	RALGDS
		RNF216	chr7	5734903	5735033	131	7	0.268329	0.419349	-0.15102	0.15102	HYPERMETHYLATED	-18.4794			RNF216
		PIP4K2A	chr10	22904953	22905073	121	4	0.289576	0.479381	-0.189805	0.189805	HYPERMETHYLATED	-9.32735			PIP4K2A		-0.187473
			chr4	8546856	8546957	102	8	0.483556	0.750713	-0.267157	0.267157	HYPERMETHYLATED	-18.4603
			chr16	1170435	1170529	95	7	0.603345	0.782279	-0.178933	0.178933	HYPERMETHYLATED	-18.4427
		PRKCZ	chr1	2080052	2080262	211	7	0.264271	0.462723	-0.198452	0.198452	HYPERMETHYLATED	-18.4373			PRKCZ
RUNX3	RUNX3		chr1	25291385	25291540	156	7	0.395833	0.598428	-0.202595	0.202595	HYPERMETHYLATED	-18.4329	RUNX3	RUNX3
	TIMM13	TMPRSS9	chr19	2425658	2425757	100	9	0.381028	0.547038	-0.166011	0.166011	HYPERMETHYLATED	-18.4088		TIMM13	TMPRSS9	Y
MIR937	SCRIB		chr8	144896176	144896263	88	7	0.418258	0.603055	-0.184798	0.184798	HYPERMETHYLATED	-18.3887	MIR937	SCRIB
	GJA3		chr13	20716704	20716801	98	8	0.319616	0.516076	-0.19646	0.19646	HYPERMETHYLATED	-18.3508		GJA3		Y
LOC102724562	MST1L		chr1	17086657	17086729	73	9	0.308419	0.465855	-0.157436	0.157435	HYPERMETHYLATED	-18.3204	LOC102724562	MST1L		Y
		JAK3	chr19	17956834	17956906	73	5	0.582269	0.799429	-0.21716	0.21716	HYPERMETHYLATED	-18.3075			JAK3
	GJD4		chr10	35897422	35897496	75	5	0.548893	0.73799	-0.189098	0.189098	HYPERMETHYLATED	-9.86144		GJD4		Y	-0.186873
			chr7	104649736	104649858	123	6	0.525488	0.763829	-0.238341	0.238341	HYPERMETHYLATED	-18.3064
			chr1	92057751	92057818	68	6	0.712468	0.861431	-0.148963	0.148963	HYPERMETHYLATED	-18.3005
		TNFAIP8	chr5	118656669	118656781	113	8	0.736684	0.856085	-0.119401	0.119401	HYPERMETHYLATED	-18.2794			TNFAIP8
	ZFR2	MIR1268A	chr19	3831364	3831445	82	8	0.494347	0.735098	-0.240751	0.240751	HYPERMETHYLATED	-18.2702		ZFR2	MIR1268A	Y
		CLPTM1L	chr5	1318994	1319072	79	6	0.669195	0.8439	-0.174705	0.174705	HYPERMETHYLATED	-18.2598			CLPTM1L
			chr11	71326486	71326568	83	8	0.808777	0.920045	-0.111268	0.111268	HYPERMETHYLATED	-18.2359
			chr20	24839214	24839326	113	6	0.71202	0.853369	-0.141349	0.141349	HYPERMETHYLATED	-18.2013
			chr16	29166562	29166658	97	5	0.372561	0.598329	-0.225768	0.225768	HYPERMETHYLATED	-18.1576
		NFIC	chr19	3384823	3384921	99	6	0.478473	0.641044	-0.162571	0.162571	HYPERMETHYLATED	-18.1459			NFIC
		CAMK1D	chr10	12676665	12676784	120	7	0.497615	0.688876	-0.191261	0.191261	HYPERMETHYLATED	-18.1459			CAMK1D
		LINC01865	chr2	317565	317618	54	8	0.765856	0.893465	-0.127609	0.127609	HYPERMETHYLATED	-18.1402			LINC01865
		BCL11B	chr14	99655298	99655398	101	7	0.484125	0.706607	-0.222482	0.222482	HYPERMETHYLATED	-18.1304			BCL11B
		HECA	chr6	139457874	139462088	4215	7	0.19591	0.312511	-0.116601	0.116601	HYPERMETHYLATED	-18.12			HECA
		NUP210	chr3	13460211	13460373	163	8	0.639525	0.780439	-0.140914	0.140914	HYPERMETHYLATED	-18.1058			NUP210
		ATP2A3	chr17	3863080	3863151	72	5	0.624289	0.81453	-0.19024	0.19024	HYPERMETHYLATED	-18.0993			ATP2A3
	MYH7B	MYH7B	chr20	33572419	33572514	96	4	0.406191	0.59463	-0.18844	0.188439	HYPERMETHYLATED	-9.29595		MYH7B	MYH7B		-0.185553
		MEGF6	chr1	3514921	3515013	93	8	0.118119	0.227856	-0.109738	0.109738	HYPERMETHYLATED	-18.0888			MEGF6
			chr6	52171933	52171985	53	7	0.655518	0.848395	-0.192878	0.192878	HYPERMETHYLATED	-18.0731				Y
		SKI	chr1	2190514	2190640	127	6	0.637105	0.807757	-0.170652	0.170652	HYPERMETHYLATED	-18.0485			SKI
	RHOH		chr4	40245095	40245211	117	6	0.744698	0.880583	-0.135885	0.135885	HYPERMETHYLATED	-18.0421		RHOH
		VOPP1	chr7	55585077	55585183	107	4	0.595737	0.784	-0.188264	0.188264	HYPERMETHYLATED	-9.41093			VOPP1		-0.185399
	KRT28	KRT28	chr17	38953238	38953335	98	9	0.583271	0.735284	-0.152014	0.152014	HYPERMETHYLATED	-18.0404		KRT28	KRT28	Y
		KLHL25	chr15	86328469	86328559	91	7	0.633758	0.793819	-0.160061	0.160061	HYPERMETHYLATED	-18.0337			KLHL25
	CDH23		chr10	73468880	73468967	88	8	0.369566	0.541352	-0.171787	0.171786	HYPERMETHYLATED	-18.0186		CDH23
LAMTOR4			chr7	99745687	99745751	65	6	0.207698	0.527892	-0.320194	0.320194	HYPERMETHYLATED	-18.0179	LAMTOR4
		MSH2	chr2	47666485	47666541	57	4	0.394401	0.582512	-0.188111	0.188111	HYPERMETHYLATED	-8.94213			MSH2		-0.185188
		BAHCC1	chr17	79420126	79420205	80	7	0.571196	0.721682	-0.150486	0.150486	HYPERMETHYLATED	-18.0144			BAHCC1	Y
			chr9	3734757	3734826	70	7	0.764267	0.900056	-0.135788	0.135788	HYPERMETHYLATED	-17.9816
			chr8	35727072	35727232	161	6	0.395793	0.637558	-0.241765	0.241765	HYPERMETHYLATED	-17.9805
		SLC9A3	chr5	482289	482391	103	6	0.505336	0.69187	-0.186534	0.186534	HYPERMETHYLATED	-17.9668			SLC9A3
		KCNT1	chr9	138618122	138619535	1414	4	0.529894	0.717671	-0.187777	0.187777	HYPERMETHYLATED	-9.46433			KCNT1		-0.18504
		OSBPL5	chr11	3178904	3179007	104	7	0.286995	0.486609	-0.199614	0.199614	HYPERMETHYLATED	-17.9412			OSBPL5
		RBL1	chr20	35671752	35672049	298	7	0.483973	0.684217	-0.200244	0.200244	HYPERMETHYLATED	-17.9252			RBL1
		HDAC5	chr17	42164406	42164500	95	9	0.665888	0.81483	-0.148942	0.148942	HYPERMETHYLATED	-17.9131			HDAC5
			chr5	171026409	171026633	225	7	0.425952	0.616257	-0.190306	0.190306	HYPERMETHYLATED	-17.8986
	DNAH1	DNAH1	chr3	52407024	52407081	58	6	0.356691	0.536186	-0.179495	0.179495	HYPERMETHYLATED	-17.8805		DNAH1	DNAH1
			chr6	141887594	141887725	132	8	0.670149	0.824951	-0.154801	0.154801	HYPERMETHYLATED	-17.8724
	C17orf107	CHRNE	chr17	4805011	4805090	80	8	0.206761	0.42426	-0.217499	0.217499	HYPERMETHYLATED	-17.8695		C17orf107	CHRNE	Y
		GRK1	chr13	114429487	114429608	122	7	0.374872	0.620389	-0.245517	0.245517	HYPERMETHYLATED	-17.8688			GRK1
		TBX2-AS1	chr17	59475480	59475596	117	10	0.0747676	0.217081	-0.142313	0.142313	HYPERMETHYLATED	-17.8546			TBX2-AS1	Y
	TMC6		chr17	76121896	76121962	67	6	0.529303	0.70748	-0.178178	0.178178	HYPERMETHYLATED	-17.8364		TMC6
LRMDA		LRMDA	chr10	77542258	77542429	172	7	0.486148	0.680027	-0.19388	0.19388	HYPERMETHYLATED	-17.8291	LRMDA		LRMDA
			chr11	1801877	1802067	191	7	0.278511	0.510954	-0.232443	0.232443	HYPERMETHYLATED	-17.8111
		EFNA2	chr19	1295112	1295171	60	4	0.587701	0.77501	-0.187309	0.187309	HYPERMETHYLATED	-8.33697			EFNA2		-0.184653
	ANKH		chr5	14707042	14707248	207	5	0.482662	0.763993	-0.281331	0.281331	HYPERMETHYLATED	-17.8085		ANKH
			chr7	1386071	1386205	135	8	0.600944	0.758286	-0.157342	0.157342	HYPERMETHYLATED	-17.7776
			chr15	99173844	99173925	82	7	0.682046	0.81802	-0.135974	0.135974	HYPERMETHYLATED	-17.7558
	SEMA6B		chr19	4543023	4543102	80	8	0.101657	0.230097	-0.12844	0.12844	HYPERMETHYLATED	-17.7517		SEMA6B
		RXRA	chr9	137265033	137265194	162	8	0.561672	0.722212	-0.16054	0.16054	HYPERMETHYLATED	-17.7463			RXRA
		LITAF	chr16	11666390	11666519	130	5	0.412312	0.635638	-0.223326	0.223326	HYPERMETHYLATED	-17.7437			LITAF
			chr1	39301902	39302001	100	4	0.530781	0.717671	-0.18689	0.18689	HYPERMETHYLATED	-9.64724					-0.184308
	MYOM1	MYOM1	chr18	3067512	3067912	401	6	0.544121	0.736111	-0.191991	0.191991	HYPERMETHYLATED	-17.7418		MYOM1	MYOM1	Y
LOC102723692	XYLT1	LOC102723692	chr16	17228482	17228582	101	5	0.539721	0.740001	-0.20028	0.20028	HYPERMETHYLATED	-17.7406	LOC102723692	XYLT1	LOC102723692
	ARHGAP45	ARHGAP45	chr19	1079905	1079977	73	9	0.806857	0.924907	-0.11805	0.11805	HYPERMETHYLATED	-17.7221		ARHGAP45	ARHGAP45	Y
		DNAJB12	chr10	74104933	74105081	149	6	0.106365	0.302369	-0.196005	0.196005	HYPERMETHYLATED	-17.6963			DNAJB12
		TSHZ3	chr19	31746445	31746541	97	5	0.485515	0.700699	-0.215184	0.215184	HYPERMETHYLATED	-17.6936			TSHZ3
			chr12	117103567	117103632	66	5	0.246673	0.433163	-0.18649	0.18649	HYPERMETHYLATED	-9.83026					-0.18402
			chr8	143497740	143498178	439	4	0.446892	0.633285	-0.186393	0.186393	HYPERMETHYLATED	-7.93915					-0.183913
		RALGDS	chr9	135991269	135991377	109	8	0.562002	0.766009	-0.204008	0.204007	HYPERMETHYLATED	-17.6806			RALGDS
	EBF1	EBF1	chr5	158523387	158523507	121	7	0.728024	0.869123	-0.141098	0.141098	HYPERMETHYLATED	-17.6706		EBF1	EBF1
			chr12	42682129	42682211	83	5	0.453734	0.737854	-0.284119	0.284119	HYPERMETHYLATED	-17.6697
	ANKRD27	ANKRD27	chr19	33133969	33134037	69	4	0.51688	0.769285	-0.252406	0.252405	HYPERMETHYLATED	-17.6626		ANKRD27	ANKRD27
TNFAIP8	TNFAIP8	TNFAIP8	chr5	118690821	118691033	213	6	0.554058	0.723654	-0.169597	0.169597	HYPERMETHYLATED	-17.6225	TNFAIP8	TNFAIP8	TNFAIP8
			chr1	2480991	2481045	55	4	0.319953	0.505942	-0.185989	0.185989	HYPERMETHYLATED	-7.73942					-0.183215
	TNFRSF25		chr1	6521156	6521268	113	7	0.761997	0.888016	-0.126018	0.126018	HYPERMETHYLATED	-17.6132		TNFRSF25		Y
		LPCAT1	chr5	1497501	1497618	118	4	0.193901	0.379821	-0.185921	0.185921	HYPERMETHYLATED	-9.80583			LPCAT1		-0.183164
		TAF4	chr20	60556884	60557011	128	5	0.639431	0.868054	-0.228623	0.228623	HYPERMETHYLATED	-17.6019			TAF4
		KCNAB2	chr1	6116265	6116400	136	9	0.717931	0.821653	-0.103722	0.103722	HYPERMETHYLATED	-17.5947			KCNAB2
		CCDC88C	chr14	91843285	91843751	467	7	0.71603	0.842937	-0.126907	0.126907	HYPERMETHYLATED	-17.5832			CCDC88C
			chr12	133057193	133057313	121	7	0.453354	0.706797	-0.253443	0.253443	HYPERMETHYLATED	-17.5817
		SLC22A3	chr6	160783793	160783876	84	9	0.692756	0.851579	-0.158823	0.158823	HYPERMETHYLATED	-17.564			SLC22A3	Y
	CACNG6		chr19	54515245	54515341	97	8	0.4151	0.62017	-0.205069	0.205069	HYPERMETHYLATED	-17.5516		CACNG6		Y
LSP1	LSP1	LSP1	chr11	1892523	1892656	134	7	0.490798	0.651361	-0.160562	0.160562	HYPERMETHYLATED	-17.5442	LSP1	LSP1	LSP1	Y
			chr5	133161452	133161656	205	8	0.573464	0.720397	-0.146933	0.146933	HYPERMETHYLATED	-17.5233
	BAHCC1	BAHCC1	chr17	79426241	79426363	123	8	0.754872	0.890057	-0.135185	0.135185	HYPERMETHYLATED	-17.5204		BAHCC1	BAHCC1
			chr14	95157342	95157394	53	7	0.808062	0.945302	-0.137241	0.137241	HYPERMETHYLATED	-17.5169
	DKFZP434A062		chr9	139217820	139218032	213	8	0.676762	0.84336	-0.166598	0.166598	HYPERMETHYLATED	-17.5135		DKFZP434A062
		EHD1	chr11	64642020	64642105	86	4	0.256057	0.507155	-0.251097	0.251097	HYPERMETHYLATED	-17.5057			EHD1
		MED9	chr17	17390734	17390784	51	5	0.469953	0.682896	-0.212943	0.212943	HYPERMETHYLATED	-17.5027			MED9
		PRSS47	chr9	94951971	94952098	128	8	0.505446	0.674412	-0.168966	0.168966	HYPERMETHYLATED	-17.4902			PRSS47
			chr19	1685166	1685217	52	8	0.463422	0.636694	-0.173272	0.173272	HYPERMETHYLATED	-17.4801
		WDR1	chr4	10101333	10101431	99	6	0.572832	0.777907	-0.205075	0.205075	HYPERMETHYLATED	-17.4684			WDR1
			chr15	91370261	91370327	67	7	0.707368	0.878445	-0.171077	0.171077	HYPERMETHYLATED	-17.4533
		FOXN3	chr14	89947675	89947738	64	6	0.808902	0.918508	-0.109606	0.109606	HYPERMETHYLATED	-17.4494			FOXN3
		SH3BP4	chr2	235903151	235903214	64	5	0.309712	0.537042	-0.227329	0.227329	HYPERMETHYLATED	-17.4488			SH3BP4
		D2HGDH	chr2	242703109	242703271	163	7	0.509446	0.698518	-0.189072	0.189072	HYPERMETHYLATED	-17.4474			D2HGDH
		COMMD1	chr2	62357081	62357223	143	7	0.579337	0.754248	-0.174911	0.174911	HYPERMETHYLATED	-17.4431			COMMD1
		KCNAB2	chr1	6101168	6101288	121	6	0.327839	0.559441	-0.231603	0.231603	HYPERMETHYLATED	-17.4403			KCNAB2
		SLF2	chr10	102703974	102704079	106	8	0.38176	0.576661	-0.1949	0.1949	HYPERMETHYLATED	-17.4251			SLF2
			chr14	57265461	57265517	57	9	0.192649	0.339974	-0.147325	0.147325	HYPERMETHYLATED	-17.4215				Y
ODF3L2	ODF3L2		chr19	474882	474986	105	9	0.435026	0.62918	-0.194154	0.194154	HYPERMETHYLATED	-17.4145	ODF3L2	ODF3L2
			chr1	4660346	4660475	130	6	0.644838	0.859962	-0.215124	0.215124	HYPERMETHYLATED	-17.4012
TYROBP	TYROBP		chr19	36398380	36398457	78	5	0.4865	0.685163	-0.198663	0.198663	HYPERMETHYLATED	-17.392	TYROBP	TYROBP
MIR9-3HG		MIR9-3HG	chr15	89921757	89921823	67	9	0.137981	0.247405	-0.109424	0.109424	HYPERMETHYLATED	-17.3831	MIR9-3HG		MIR9-3HG	Y
			chr16	85568837	85568944	108	7	0.324243	0.49435	-0.170108	0.170108	HYPERMETHYLATED	-17.3756
			chr19	39727308	39727436	129	6	0.450603	0.638907	-0.188304	0.188304	HYPERMETHYLATED	-17.3645
	CIRBP	CIRBP	chr19	1272605	1272905	301	7	0.434345	0.681412	-0.247066	0.247066	HYPERMETHYLATED	-17.3627		CIRBP	CIRBP
		KLHDC4	chr16	87781404	87782144	741	7	0.594431	0.777758	-0.183327	0.183327	HYPERMETHYLATED	-17.3528			KLHDC4
			chr9	139769312	139769394	83	8	0.789019	0.920036	-0.131017	0.131017	HYPERMETHYLATED	-17.3356
			chr1	10890240	10890300	61	4	0.594516	0.779185	-0.18467	0.18467	HYPERMETHYLATED	-9.5922					-0.180989
		STK17A	chr7	43624720	43624863	144	7	0.590506	0.755479	-0.164973	0.164973	HYPERMETHYLATED	-17.3247			STK17A
	ZNF589		chr3	48310820	48310952	133	5	0.569879	0.80661	-0.236732	0.236732	HYPERMETHYLATED	-17.3219		ZNF589
OR2W5	OR2W5		chr1	247654917	247655019	103	5	0.212119	0.488292	-0.276174	0.276174	HYPERMETHYLATED	-17.3169	OR2W5	OR2W5
		RXRA	chr9	137287113	137287193	81	5	0.351705	0.644925	-0.29322	0.29322	HYPERMETHYLATED	-17.3149			RXRA
			chr1	59090260	59090361	102	8	0.614186	0.786545	-0.172358	0.172358	HYPERMETHYLATED	-17.3087
			chr8	40290109	40290173	65	4	0.627284	0.811649	-0.184365	0.184365	HYPERMETHYLATED	-9.0156					-0.18054
	WDR20	WDR20	chr14	102677307	102680374	3068	6	0.550324	0.780121	-0.229796	0.229797	HYPERMETHYLATED	-17.305		WDR20	WDR20	Y
		KLF6	chr10	3824516	3824687	172	5	0.314833	0.555192	-0.240359	0.240359	HYPERMETHYLATED	-17.3048			KLF6
		RPTOR	chr17	78853900	78854058	159	8	0.266957	0.454654	-0.187697	0.187697	HYPERMETHYLATED	-17.2892			RPTOR
			chr9	5841715	5841827	113	6	0.207226	0.356562	-0.149336	0.149336	HYPERMETHYLATED	-17.2614
		FER	chr5	108086615	108086683	69	7	0.776372	0.915145	-0.138773	0.138773	HYPERMETHYLATED	-17.2216			FER
		LDLRAD4	chr18	13377076	13377186	111	6	0.595944	0.779121	-0.183177	0.183177	HYPERMETHYLATED	-17.2151			LDLRAD4
		CCDC57	chr17	80079970	80080061	92	4	0.451949	0.772565	-0.320616	0.320616	HYPERMETHYLATED	-17.2063			CCDC57
		RAB11FIP4	chr17	29755309	29755402	94	6	0.427701	0.616522	-0.188821	0.188821	HYPERMETHYLATED	-17.1843			RAB11FIP4
		USP20	chr9	132628852	132628922	71	6	0.403937	0.642622	-0.238685	0.238685	HYPERMETHYLATED	-17.175			USP20
			chr3	111391618	111391815	198	6	0.665253	0.858259	-0.193006	0.193006	HYPERMETHYLATED	-17.1644
	PRSS38		chr1	228004967	228005073	107	4	0.604511	0.788334	-0.183824	0.183824	HYPERMETHYLATED	-9.51879		PRSS38			-0.179669
		TSPAN4	chr11	856942	857004	63	8	0.645479	0.783846	-0.138367	0.138367	HYPERMETHYLATED	-17.1542			TSPAN4
	ARMC9	ARMC9	chr2	232236137	232236320	184	5	0.472402	0.698597	-0.226195	0.226195	HYPERMETHYLATED	-17.1409		ARMC9	ARMC9
		UNC5B	chr10	72985274	72985376	103	4	0.187213	0.370848	-0.183636	0.183636	HYPERMETHYLATED	-8.87336			UNC5B		-0.179495
		LINC00475	chr9	94909951	94910009	59	4	0.350927	0.534526	-0.183599	0.183599	HYPERMETHYLATED	-9.4079			LINC00475		-0.179451
			chr3	193587418	193587483	66	9	0.267532	0.39063	-0.123099	0.123099	HYPERMETHYLATED	-17.1394				Y
	APLP2	APLP2	chr11	130001086	130003932	2847	6	0.556094	0.79014	-0.234046	0.234047	HYPERMETHYLATED	-17.1289		APLP2	APLP2
		TNFRSF10C	chr8	22963367	22963646	280	5	0.415655	0.704697	-0.289042	0.289042	HYPERMETHYLATED	-17.1175			TNFRSF10C
		CDC42BPB	chr14	103415296	103415458	163	6	0.528609	0.68373	-0.155121	0.155121	HYPERMETHYLATED	-17.1173			CDC42BPB
			chr16	29308517	29308648	132	5	0.566348	0.818702	-0.252354	0.252354	HYPERMETHYLATED	-17.1126
	S1PR1		chr1	101704619	101705535	917	6	0.547968	0.703019	-0.15505	0.15505	HYPERMETHYLATED	-17.1072		S1PR1
NPM2	NPM2	NPM2	chr8	21882867	21883031	165	8	0.320463	0.541566	-0.221103	0.221103	HYPERMETHYLATED	-17.0871	NPM2	NPM2	NPM2	Y
			chr1	4427445	4427580	136	7	0.759147	0.948184	-0.189037	0.189037	HYPERMETHYLATED	-17.0863
	HRAS		chr11	532395	532497	103	6	0.486118	0.66872	-0.182601	0.182601	HYPERMETHYLATED	-17.0681		HRAS
		USP42	chr7	6179381	6179465	85	6	0.288441	0.47606	-0.187619	0.187619	HYPERMETHYLATED	-17.0106			USP42
		ARHGEF10	chr8	1894506	1894576	71	6	0.471086	0.702452	-0.231366	0.231366	HYPERMETHYLATED	-17.01			ARHGEF10
			chr13	50219653	50219775	123	6	0.554724	0.731134	-0.17641	0.17641	HYPERMETHYLATED	-16.9856
		NOP14,NOP14-AS1	chr4	2944670	2944773	104	6	0.391924	0.604213	-0.212289	0.212289	HYPERMETHYLATED	-16.9752			NOP14,NOP14-AS1
			chr10	130721063	130721155	93	4	0.405548	0.587941	-0.182393	0.182393	HYPERMETHYLATED	-8.71105					-0.178838
		CUX1	chr7	101514981	101515068	88	6	0.45737	0.698165	-0.240795	0.240795	HYPERMETHYLATED	-16.9634			CUX1
CPNE7		CPNE7	chr16	89642878	89642930	53	9	0.492022	0.616363	-0.124341	0.124341	HYPERMETHYLATED	-16.9538	CPNE7		CPNE7	Y
		MYO9B	chr19	17295568	17295627	60	6	0.496805	0.678225	-0.18142	0.18142	HYPERMETHYLATED	-16.9459			MYO9B
			chr11	69373635	69373762	128	5	0.314329	0.566619	-0.25229	0.25229	HYPERMETHYLATED	-16.9187
		TTYH3	chr7	2681400	2681491	92	8	0.388216	0.531275	-0.143059	0.143059	HYPERMETHYLATED	-16.9064			TTYH3
		ICA1	chr7	8160427	8160512	86	5	0.543396	0.811519	-0.268122	0.268123	HYPERMETHYLATED	-16.8788			ICA1
			chr6	156717783	156717961	179	6	0.391708	0.592205	-0.200497	0.200497	HYPERMETHYLATED	-16.8737
	NDUFA8	NDUFA8	chr9	124906425	124906509	85	7	0.401135	0.600663	-0.199528	0.199528	HYPERMETHYLATED	-16.8679		NDUFA8	NDUFA8
		TBCD	chr17	80822646	80822731	86	6	0.537693	0.717143	-0.179451	0.179451	HYPERMETHYLATED	-16.866			TBCD
		LINC00319	chr21	44869648	44869762	115	6	0.508213	0.671197	-0.162984	0.162984	HYPERMETHYLATED	-16.8607			LINC00319
		SH3BP1	chr22	38037179	38037250	72	6	0.538758	0.70673	-0.167972	0.167972	HYPERMETHYLATED	-16.851			SH3BP1
		ANO7	chr2	242139879	242139940	62	7	0.625442	0.780134	-0.154691	0.154691	HYPERMETHYLATED	-16.8354			ANO7	Y
		HECA	chr6	139462162	139462222	61	7	0.731062	0.865567	-0.134506	0.134506	HYPERMETHYLATED	-16.8328			HECA
			chr18	54240555	54240622	68	7	0.549652	0.756493	-0.206841	0.206841	HYPERMETHYLATED	-16.8228
		ABR	chr17	1104411	1104507	97	6	0.212475	0.332656	-0.120181	0.120181	HYPERMETHYLATED	-16.8148			ABR
			chr16	88759958	88760028	71	7	0.787717	0.901586	-0.113869	0.113869	HYPERMETHYLATED	-16.8052
		COL25A1	chr4	109934863	109934935	73	6	0.633484	0.799435	-0.165951	0.165951	HYPERMETHYLATED	-16.7788			COL25A1
	KLHL33		chr14	20898057	20898146	90	6	0.159582	0.365001	-0.205419	0.205419	HYPERMETHYLATED	-16.7591		KLHL33
		CCDC88C	chr14	91836206	91836259	54	5	0.505403	0.705494	-0.200091	0.200091	HYPERMETHYLATED	-16.7514			CCDC88C
		METRNL	chr17	81042554	81042658	105	7	0.774893	0.887318	-0.112425	0.112425	HYPERMETHYLATED	-16.7493			METRNL	Y
LINC00598		LINC00598	chr13	41054802	41054861	60	4	0.337771	0.51903	-0.181259	0.181259	HYPERMETHYLATED	-9.12667	LINC00598		LINC00598		-0.17704
			chr1	185662961	185663120	160	6	0.263233	0.42971	-0.166477	0.166477	HYPERMETHYLATED	-16.7449
			chr1	233006520	233006612	93	7	0.556765	0.747386	-0.190621	0.190621	HYPERMETHYLATED	-16.7192
			chr9	129290726	129293667	2942	5	0.557266	0.787312	-0.230046	0.230046	HYPERMETHYLATED	-16.7166
SEPTIN1	SEPTIN1	SEPTIN1,ZNF48	chr16	30392769	30393233	465	6	0.554419	0.707539	-0.15312	0.15312	HYPERMETHYLATED	-16.7149	SEPTIN1	SEPTIN1	SEPTIN1,ZNF48
		SDK2	chr17	71589016	71589135	120	7	0.655184	0.809883	-0.154699	0.154699	HYPERMETHYLATED	-16.7104			SDK2
			chr3	195727340	195727464	125	6	0.561749	0.755754	-0.194005	0.194005	HYPERMETHYLATED	-16.7083
	ANKRD13B	ANKRD13B	chr17	27939570	27939641	72	8	0.501149	0.64372	-0.142571	0.142571	HYPERMETHYLATED	-16.7004		ANKRD13B	ANKRD13B	Y
		RRP7A	chr22	42911783	42911897	115	5	0.578843	0.85375	-0.274907	0.274907	HYPERMETHYLATED	-16.697			RRP7A
	TAGAP	TAGAP	chr6	159457820	159461931	4112	6	0.555738	0.720308	-0.16457	0.16457	HYPERMETHYLATED	-16.6847		TAGAP	TAGAP
		GNG7	chr19	2599700	2599763	64	7	0.604918	0.748978	-0.14406	0.14406	HYPERMETHYLATED	-16.6572			GNG7
			chr1	25308280	25308442	163	6	0.643501	0.788971	-0.145469	0.145469	HYPERMETHYLATED	-16.6453
SEPTIN9		SEPTIN9	chr17	75450768	75450846	79	7	0.0560083	0.19936	-0.143352	0.143352	HYPERMETHYLATED	-16.6308	SEPTIN9		SEPTIN9
			chr15	59157800	59157961	162	7	0.686118	0.85266	-0.166542	0.166542	HYPERMETHYLATED	-16.6255
			chr17	75641216	75641328	113	5	0.512032	0.72306	-0.211028	0.211028	HYPERMETHYLATED	-16.6096
	NDRG1	NDRG1	chr8	134276859	134277028	170	6	0.512665	0.71097	-0.198305	0.198306	HYPERMETHYLATED	-16.6013		NDRG1	NDRG1
	CHRD		chr3	184104439	184104513	75	8	0.453949	0.655967	-0.202017	0.202017	HYPERMETHYLATED	-16.5907		CHRD		Y
		RGL1	chr1	183678181	183678282	102	4	0.458496	0.638908	-0.180413	0.180413	HYPERMETHYLATED	-9.34589			RGL1		-0.176362
	ZBTB37		chr1	173854864	173854984	121	7	0.175781	0.384538	-0.208757	0.208757	HYPERMETHYLATED	-16.5872		ZBTB37
		CYTH1	chr17	76768860	76769072	213	6	0.60454	0.823741	-0.2192	0.2192	HYPERMETHYLATED	-16.5861			CYTH1
		CACNA2D4	chr12	2017365	2017417	53	8	0.173997	0.353145	-0.179148	0.179148	HYPERMETHYLATED	-16.5854			CACNA2D4	Y
			chr11	1807323	1807425	103	7	0.563748	0.721963	-0.158215	0.158215	HYPERMETHYLATED	-16.5853
	ZNF696		chr8	144379025	144379090	66	7	0.780183	0.884781	-0.104598	0.104598	HYPERMETHYLATED	-16.5804		ZNF696		Y
			chr22	29866208	29866263	56	4	0.418697	0.598931	-0.180233	0.180233	HYPERMETHYLATED	-9.61917					-0.175958
	TRAPPC2L	TRAPPC2L	chr16	88926074	88926183	110	7	0.685096	0.879912	-0.194816	0.194816	HYPERMETHYLATED	-16.5758		TRAPPC2L	TRAPPC2L
			chr13	25200297	25200496	200	4	0.449879	0.629883	-0.180003	0.180003	HYPERMETHYLATED	-9.36695					-0.175899
		KCNQ1	chr11	2467355	2467484	130	5	0.715396	0.868371	-0.152975	0.152975	HYPERMETHYLATED	-16.5605			KCNQ1
			chr10	105121587	105121642	56	4	0.460014	0.639735	-0.179722	0.179722	HYPERMETHYLATED	-8.62142					-0.175624
		FAM102A	chr9	130734596	130734762	167	6	0.692194	0.897471	-0.205277	0.205277	HYPERMETHYLATED	-16.5572			FAM102A
		TNRC18	chr7	5447696	5447790	95	6	0.627709	0.79651	-0.168801	0.168801	HYPERMETHYLATED	-16.5565			TNRC18
		ANKRD11	chr16	89380887	89380945	59	4	0.626297	0.82348	-0.197184	0.197184	HYPERMETHYLATED	-16.5498			ANKRD11
		CBFA2T3	chr16	88971119	88971298	180	4	0.62408	0.803586	-0.179505	0.179505	HYPERMETHYLATED	-9.49098			CBFA2T3		-0.175332
			chr1	114542225	114542353	129	5	0.526179	0.749813	-0.223633	0.223633	HYPERMETHYLATED	-16.5472
			chr1	117342187	117345419	3233	6	0.604058	0.777068	-0.17301	0.17301	HYPERMETHYLATED	-16.5466
	ZNF786		chr7	148768432	148768503	72	6	0.569463	0.795338	-0.225875	0.225875	HYPERMETHYLATED	-16.536		ZNF786		Y
	RPS6KB2		chr11	67202552	67202646	95	9	0.713695	0.840475	-0.12678	0.12678	HYPERMETHYLATED	-16.5277		RPS6KB2
			chr13	106062685	106062753	69	6	0.786834	0.918382	-0.131548	0.131548	HYPERMETHYLATED	-16.4831
			chr11	2234894	2234951	58	4	0.0416685	0.220842	-0.179173	0.179173	HYPERMETHYLATED	-8.70246					-0.175243
			chr17	4328569	4328629	61	6	0.612521	0.813928	-0.201407	0.201407	HYPERMETHYLATED	-16.482
		OPCML	chr11	132934950	132935043	94	7	0.647466	0.778153	-0.130687	0.130687	HYPERMETHYLATED	-16.4695			OPCML
			chr11	69706492	69706628	137	7	0.481448	0.655303	-0.173855	0.173855	HYPERMETHYLATED	-16.4579
			chr17	74252773	74252824	52	6	0.410404	0.612972	-0.202568	0.202568	HYPERMETHYLATED	-16.4292
			chr19	50056406	50056474	69	8	0.748742	0.877117	-0.128375	0.128375	HYPERMETHYLATED	-16.4165
			chr20	36298984	36299080	97	7	0.652003	0.797617	-0.145614	0.145614	HYPERMETHYLATED	-16.4153
			chr3	87101768	87101842	75	8	0.538686	0.76431	-0.225624	0.225623	HYPERMETHYLATED	-16.4083				Y
		FAM219A	chr9	34439014	34439145	132	9	0.689244	0.796994	-0.10775	0.10775	HYPERMETHYLATED	-16.3812			FAM219A
			chr6	166419049	166419138	90	4	0.237648	0.41659	-0.178943	0.178943	HYPERMETHYLATED	-9.15458					-0.174772
		KCNAB2	chr1	6063152	6063245	94	8	0.762326	0.906565	-0.144239	0.144239	HYPERMETHYLATED	-16.3808			KCNAB2
	ACAP3	ACAP3	chr1	1233462	1233575	114	7	0.743383	0.865206	-0.121823	0.121823	HYPERMETHYLATED	-16.3805		ACAP3	ACAP3
			chr10	115059235	115059386	152	9	0.661069	0.79504	-0.133971	0.133971	HYPERMETHYLATED	-16.3782
		GRAP2	chr22	40300115	40303876	3762	6	0.584745	0.762368	-0.177622	0.177622	HYPERMETHYLATED	-16.3654			GRAP2
		AHRR	chr5	421483	421557	75	8	0.793846	0.912748	-0.118902	0.118902	HYPERMETHYLATED	-16.3494			AHRR	Y
		HIP1R	chr12	123333622	123333679	58	4	0.578242	0.756881	-0.178639	0.178639	HYPERMETHYLATED	-9.88976			HIP1R		-0.174379
			chr20	62481195	62481288	94	7	0.687431	0.814331	-0.126901	0.126901	HYPERMETHYLATED	-16.343
		KIF26B	chr1	245862393	245862524	132	7	0.480648	0.657548	-0.1769	0.1769	HYPERMETHYLATED	-16.3123			KIF26B
		SEPTIN9	chr17	75454345	75454455	111	5	0.531137	0.710293	-0.179156	0.179156	HYPERMETHYLATED	-16.3083			SEPTIN9
		LSP1	chr11	1875428	1875537	110	6	0.527145	0.734111	-0.206965	0.206965	HYPERMETHYLATED	-16.292			LSP1
		MRC2	chr17	60709704	60709880	177	6	0.386038	0.611657	-0.225619	0.225619	HYPERMETHYLATED	-16.2832			MRC2
		MMEL1	chr1	2534134	2534338	205	4	0.596048	0.774066	-0.178017	0.178017	HYPERMETHYLATED	-8.34163			MMEL1		-0.173855
		FAM53B	chr10	126330601	126330655	55	4	0.376751	0.554716	-0.177965	0.177965	HYPERMETHYLATED	-8.90693			FAM53B		-0.173811
		PALM	chr19	719704	719771	68	9	0.300041	0.445494	-0.145453	0.145453	HYPERMETHYLATED	-16.2795			PALM	Y
			chr4	88316390	88316455	66	6	0.713692	0.898	-0.184308	0.184308	HYPERMETHYLATED	-16.2642
		MTHFD1L	chr6	151258326	151258398	73	5	0.615073	0.846019	-0.230946	0.230946	HYPERMETHYLATED	-16.2612			MTHFD1L
		SUN2	chr22	39148797	39148900	104	6	0.555591	0.732611	-0.17702	0.17702	HYPERMETHYLATED	-16.2602			SUN2
			chr9	103172656	103172743	88	6	0.61848	0.790717	-0.172237	0.172237	HYPERMETHYLATED	-16.2546
CLEC4E			chr12	8694212	8694265	54	6	0.57479	0.798257	-0.223467	0.223467	HYPERMETHYLATED	-16.24	CLEC4E
		GSE1	chr16	85684942	85685073	132	7	0.316556	0.445884	-0.129328	0.129328	HYPERMETHYLATED	-16.239			GSE1
		STYX	chr14	53201505	53201595	91	7	0.401452	0.617092	-0.21564	0.21564	HYPERMETHYLATED	-16.2309			STYX
	SPNS2	SPNS2	chr17	4434390	4434530	141	6	0.622446	0.789458	-0.167012	0.167012	HYPERMETHYLATED	-16.2271		SPNS2	SPNS2
		CDRT1	chr17	15496140	15496274	135	9	0.643678	0.756149	-0.112471	0.112471	HYPERMETHYLATED	-16.2212			CDRT1
		LOC728613	chr5	1618152	1618263	112	6	0.595686	0.753065	-0.157378	0.157378	HYPERMETHYLATED	-16.2152			LOC728613
		ANTXRLP1	chr10	47638123	47638208	86	6	0.297262	0.50221	-0.204949	0.204949	HYPERMETHYLATED	-16.2026			ANTXRLP1
CCDC144NL		CCDC144NL-AS1	chr17	20799970	20800036	67	9	0.730894	0.862924	-0.13203	0.13203	HYPERMETHYLATED	-16.1932	CCDC144NL		CCDC144NL-AS1	Y
			chr18	9967933	9968043	111	7	0.393469	0.602712	-0.209243	0.209243	HYPERMETHYLATED	-16.1893
		OSBPL5	chr11	3148345	3148511	167	7	0.295745	0.496393	-0.200649	0.200649	HYPERMETHYLATED	-16.1874			OSBPL5
		BAHCC1	chr17	79404211	79404335	125	7	0.311253	0.460574	-0.149321	0.149321	HYPERMETHYLATED	-16.1829			BAHCC1
			chr17	81059059	81059665	607	6	0.362866	0.548407	-0.185541	0.185541	HYPERMETHYLATED	-16.1753
		JDP2	chr14	75920179	75920259	81	5	0.556221	0.758508	-0.202287	0.202287	HYPERMETHYLATED	-16.1728			JDP2
			chr11	69259772	69259831	60	7	0.311381	0.490354	-0.178974	0.178974	HYPERMETHYLATED	-16.154
	NDRG1		chr8	134250893	134251030	138	7	0.408667	0.64292	-0.234253	0.234253	HYPERMETHYLATED	-16.1342		NDRG1
	EVPL		chr17	74006395	74006497	103	4	0.280268	0.512199	-0.231931	0.231931	HYPERMETHYLATED	-16.1312		EVPL
	ZNF341		chr20	32371553	32371628	76	6	0.737069	0.882926	-0.145857	0.145857	HYPERMETHYLATED	-16.1253		ZNF341
	INPP5D	INPP5D	chr2	234072924	234073009	86	7	0.513228	0.709101	-0.195874	0.195873	HYPERMETHYLATED	-16.118		INPP5D	INPP5D
	LINC01891	LINC01891	chr2	235358951	235359084	134	6	0.780676	0.916939	-0.136263	0.136263	HYPERMETHYLATED	-16.108		LINC01891	LINC01891
		NCLN	chr19	3190890	3190957	68	4	0.505371	0.681924	-0.176553	0.176553	HYPERMETHYLATED	-9.34531			NCLN		-0.172253
			chr1	10695607	10695686	80	5	0.336759	0.564802	-0.228043	0.228043	HYPERMETHYLATED	-16.0949
		TFDP1	chr13	114283246	114283347	102	8	0.499694	0.660558	-0.160863	0.160864	HYPERMETHYLATED	-16.0828			TFDP1
			chr1	2886590	2886654	65	5	0.338428	0.520531	-0.182103	0.182103	HYPERMETHYLATED	-16.0597				Y
		FRMD4B	chr3	69248279	69248347	69	5	0.638578	0.827208	-0.18863	0.188629	HYPERMETHYLATED	-16.0594			FRMD4B
		KDM4B	chr19	5083720	5083815	96	6	0.691342	0.849609	-0.158267	0.158267	HYPERMETHYLATED	-16.0592			KDM4B
		MORF4L1	chr15	79169324	79169449	126	6	0.529162	0.702782	-0.173621	0.173621	HYPERMETHYLATED	-16.049			MORF4L1
			chr16	85964062	85964131	70	7	0.634576	0.78707	-0.152494	0.152494	HYPERMETHYLATED	-16.0474
			chr22	29186575	29186725	151	5	0.33382	0.559209	-0.22539	0.22539	HYPERMETHYLATED	-16.0459
	PVRIG	CASTOR3	chr7	99818219	99818295	77	4	0.506205	0.732079	-0.225874	0.225874	HYPERMETHYLATED	-16.0288		PVRIG	CASTOR3
			chr12	4082758	4082868	111	4	0.580673	0.756866	-0.176193	0.176193	HYPERMETHYLATED	-9.83515					-0.171875
		AXIN1	chr16	358540	358610	71	7	0.839776	0.940913	-0.101138	0.101138	HYPERMETHYLATED	-16.0255			AXIN1
		CTIF	chr18	46119188	46119316	129	6	0.713305	0.866392	-0.153087	0.153087	HYPERMETHYLATED	-16.0119			CTIF
		CBFA2T3	chr16	89033870	89033996	127	6	0.0571364	0.202641	-0.145505	0.145505	HYPERMETHYLATED	-16.0063			CBFA2T3
		ZAN	chr7	100362862	100362929	68	4	0.182202	0.358249	-0.176046	0.176047	HYPERMETHYLATED	-8.11667			ZAN		-0.171787
			chr3	128765381	128765457	77	7	0.453971	0.632982	-0.179011	0.179011	HYPERMETHYLATED	-15.9947				Y
	LTBP3		chr11	65319739	65319799	61	7	0.447335	0.576025	-0.12869	0.12869	HYPERMETHYLATED	-15.9884		LTBP3
			chr13	47012314	47012372	59	7	0.516289	0.745076	-0.228787	0.228787	HYPERMETHYLATED	-15.9784				Y
		HIP1	chr7	75317765	75317823	59	6	0.290355	0.580374	-0.290019	0.290019	HYPERMETHYLATED	-15.9571			HIP1
	RNF213	RNF213	chr17	78262476	78262686	211	6	0.418316	0.605826	-0.18751	0.18751	HYPERMETHYLATED	-15.9532		RNF213	RNF213
		SDK2	chr17	71627402	71627551	150	5	0.331166	0.571833	-0.240666	0.240666	HYPERMETHYLATED	-15.9522			SDK2
			chr14	106935932	106936047	116	8	0.662971	0.788818	-0.125847	0.125847	HYPERMETHYLATED	-15.9519
		KDM4B	chr19	5075111	5075176	66	4	0.367595	0.542951	-0.175356	0.175356	HYPERMETHYLATED	-9.98185			KDM4B		-0.170652
		NOL4L	chr20	31053524	31053633	110	7	0.443062	0.60985	-0.166788	0.166788	HYPERMETHYLATED	-15.9438			NOL4L
	PRF1		chr10	72358669	72358782	114	8	0.76783	0.918905	-0.151075	0.151075	HYPERMETHYLATED	-15.9346		PRF1
		C5AR2	chr19	47838885	47838953	69	6	0.478715	0.68675	-0.208035	0.208035	HYPERMETHYLATED	-15.888			C5AR2
			chr8	50219094	50220061	968	9	0.234885	0.453932	-0.219047	0.219047	HYPERMETHYLATED	-15.8791
			chr16	85540875	85541001	127	8	0.766195	0.875112	-0.108917	0.108917	HYPERMETHYLATED	-15.8733
ADAP1		ADAP1	chr7	961312	961426	115	8	0.742221	0.847245	-0.105024	0.105024	HYPERMETHYLATED	-15.8648	ADAP1		ADAP1
		LOC101929705	chr6	43966771	43966855	85	7	0.532751	0.708015	-0.175265	0.175265	HYPERMETHYLATED	-15.8618			LOC101929705
		MAPKAPK2	chr1	206891598	206891672	75	7	0.485721	0.689708	-0.203987	0.203988	HYPERMETHYLATED	-15.8544			MAPKAPK2
NFATC1		NFATC1	chr18	77161214	77161279	66	7	0.614439	0.745213	-0.130774	0.130774	HYPERMETHYLATED	-15.8427	NFATC1		NFATC1
		INPP5D	chr2	233983096	233983286	191	6	0.607756	0.778241	-0.170485	0.170485	HYPERMETHYLATED	-15.8411			INPP5D
			chr8	1971547	1971644	98	6	0.140343	0.377301	-0.236958	0.236958	HYPERMETHYLATED	-15.8268
	GRK2		chr11	67052398	67052453	56	7	0.608251	0.766785	-0.158535	0.158535	HYPERMETHYLATED	-15.8098		GRK2		Y
		GSE1	chr16	85677503	85677614	112	4	0.376314	0.55136	-0.175046	0.175046	HYPERMETHYLATED	-9.38899			GSE1		-0.170087
MIR7114	NSMF,MIR7114	NSMF	chr9	140343924	140344810	887	9	0.551837	0.694398	-0.142562	0.142562	HYPERMETHYLATED	-15.8064	MIR7114	NSMF,MIR7114	NSMF	Y
		LRP5	chr11	68098648	68098704	57	4	0.564905	0.739871	-0.174966	0.174966	HYPERMETHYLATED	-9.7356			LRP5		-0.170049
	FRMD6-AS1	FRMD6	chr14	52117334	52117402	69	7	0.487327	0.737895	-0.250568	0.250568	HYPERMETHYLATED	-15.803		FRMD6-AS1	FRMD6
		MCM6	chr2	136632668	136632802	135	7	0.717792	0.832934	-0.115142	0.115143	HYPERMETHYLATED	-15.8013			MCM6
		ZNF469	chr16	88463271	88463337	67	4	0.605747	0.780548	-0.1748	0.1748	HYPERMETHYLATED	-9.83145			ZNF469		-0.169885
			chr3	176988641	176988729	89	6	0.841722	0.9443	-0.102578	0.102578	HYPERMETHYLATED	-15.7777
		ARID3A	chr19	938098	938150	53	6	0.793107	0.916986	-0.12388	0.12388	HYPERMETHYLATED	-15.7643			ARID3A
		NCOR2	chr12	124912021	124912098	78	7	0.685372	0.80239	-0.117018	0.117018	HYPERMETHYLATED	-15.7497			NCOR2
		ITGAX	chr16	31368807	31368861	55	7	0.513927	0.701399	-0.187473	0.187473	HYPERMETHYLATED	-15.7476			ITGAX
			chr6	7673453	7673630	178	6	0.183759	0.375455	-0.191697	0.191697	HYPERMETHYLATED	-15.7395
			chr2	129382169	129382280	112	6	0.665417	0.823033	-0.157616	0.157616	HYPERMETHYLATED	-15.7372
		GRAMD4	chr22	46983145	46983353	209	6	0.332637	0.48897	-0.156333	0.156333	HYPERMETHYLATED	-15.733			GRAMD4
	DDX39A	DDX39A	chr19	14520941	14521056	116	5	0.485205	0.677712	-0.192507	0.192507	HYPERMETHYLATED	-15.7269		DDX39A	DDX39A
		LINC02016	chr3	127057149	127057213	65	6	0.141644	0.324772	-0.183128	0.183128	HYPERMETHYLATED	-15.7118			LINC02016	Y
		COL18A1	chr21	46909450	46909570	121	8	0.717525	0.843258	-0.125732	0.125732	HYPERMETHYLATED	-15.7108			COL18A1
	PIEZO2	PIEZO2	chr18	10800386	10800478	93	5	0.528019	0.749773	-0.221754	0.221754	HYPERMETHYLATED	-15.6922		PIEZO2	PIEZO2
	MGRN1		chr16	4739852	4739928	77	4	0.530152	0.704114	-0.173962	0.173962	HYPERMETHYLATED	-9.16475		MGRN1			-0.169304
			chr10	2188486	2188552	67	6	0.761454	0.887374	-0.12592	0.12592	HYPERMETHYLATED	-15.6759
		GALNT9	chr12	132899503	132899568	66	7	0.20264	0.405292	-0.202651	0.202651	HYPERMETHYLATED	-15.6652			GALNT9
			chr22	45642897	45643029	133	6	0.255051	0.555254	-0.300203	0.300203	HYPERMETHYLATED	-15.6579
			chr12	57184732	57188768	4037	8	0.783217	0.91345	-0.130233	0.130233	HYPERMETHYLATED	-15.6523
		HSF2BP	chr21	45025937	45026121	185	6	0.702408	0.839682	-0.137273	0.137273	HYPERMETHYLATED	-15.6488			HSF2BP
		BCL11B	chr14	99651869	99651964	96	6	0.76444	0.884647	-0.120207	0.120207	HYPERMETHYLATED	-15.6402			BCL11B
		CELA1	chr12	51730365	51730617	253	4	0.675895	0.849517	-0.173622	0.173622	HYPERMETHYLATED	-7.79485			CELA1		-0.168966
		TMC8	chr17	76133926	76133997	72	5	0.24104	0.393058	-0.152018	0.152018	HYPERMETHYLATED	-15.64			TMC8
LAMA3	LAMA3	LAMA3	chr18	21452930	21452994	65	4	0.603054	0.794383	-0.191329	0.191329	HYPERMETHYLATED	-15.639	LAMA3	LAMA3	LAMA3
			chr19	7723001	7723142	142	5	0.215235	0.43157	-0.216335	0.216335	HYPERMETHYLATED	-15.6329
		FRY	chr13	32664207	32664312	106	7	0.157381	0.352012	-0.19463	0.19463	HYPERMETHYLATED	-15.597			FRY
		RALGDS	chr9	135991054	135991127	74	7	0.620897	0.777417	-0.15652	0.15652	HYPERMETHYLATED	-15.5965			RALGDS
		PSD4	chr2	113933179	113933807	629	6	0.174848	0.32597	-0.151122	0.151122	HYPERMETHYLATED	-15.5962			PSD4
			chr21	43394315	43394490	176	5	0.226829	0.411505	-0.184675	0.184675	HYPERMETHYLATED	-15.5912
			chr10	126916924	126916990	67	6	0.368841	0.575589	-0.206748	0.206748	HYPERMETHYLATED	-15.5855				Y
			chr16	88296538	88296619	82	6	0.50694	0.730522	-0.223582	0.223582	HYPERMETHYLATED	-15.578
			chr11	331074	331151	78	6	0.383759	0.585933	-0.202174	0.202174	HYPERMETHYLATED	-15.5711				Y
	CYTIP		chr2	158272280	158272480	201	6	0.663832	0.808183	-0.144351	0.144351	HYPERMETHYLATED	-15.5576		CYTIP
		PSMB7	chr9	127131886	127131989	104	4	0.620653	0.79362	-0.172967	0.172967	HYPERMETHYLATED	-9.90621			PSMB7		-0.16801
		ST8SIA2	chr15	92944370	92944499	130	7	0.681096	0.791947	-0.11085	0.11085	HYPERMETHYLATED	-15.5535			ST8SIA2
		RASA3	chr13	114790294	114790380	87	6	0.258426	0.443425	-0.184999	0.184999	HYPERMETHYLATED	-15.5484			RASA3
	RBM19	RBM19	chr12	114356163	114356246	84	6	0.495174	0.72954	-0.234366	0.234366	HYPERMETHYLATED	-15.5337		RBM19	RBM19
			chr20	39410870	39410929	60	4	0.466277	0.638958	-0.172681	0.172681	HYPERMETHYLATED	-8.94284					-0.167968
		RPTOR	chr17	78694837	78694988	152	6	0.669377	0.812987	-0.14361	0.14361	HYPERMETHYLATED	-15.5305			RPTOR
			chr9	129288909	129289011	103	6	0.279614	0.524029	-0.244415	0.244415	HYPERMETHYLATED	-15.5054
		LOC648987	chr5	43034139	43034215	77	5	0.845376	0.975251	-0.129875	0.129875	HYPERMETHYLATED	-15.498			LOC648987
			chr2	1595785	1595847	63	4	0.139634	0.312138	-0.172503	0.172503	HYPERMETHYLATED	-8.8175				Y	-0.167755
		SH3TC1	chr4	8230654	8230748	95	6	0.4306	0.610617	-0.180017	0.180017	HYPERMETHYLATED	-15.4959			SH3TC1
ADCY3		ADCY3	chr2	25142101	25142275	175	6	0.103469	0.217467	-0.113998	0.113998	HYPERMETHYLATED	-15.4894	ADCY3		ADCY3
			chr1	229329496	229329607	112	7	0.416483	0.599072	-0.182589	0.182589	HYPERMETHYLATED	-15.4829
		EPHA1-AS1	chr7	143111244	143111345	102	6	0.483097	0.768852	-0.285755	0.285755	HYPERMETHYLATED	-15.4781			EPHA1-AS1
	PNPLA2		chr11	822473	822593	121	8	0.44195	0.617253	-0.175303	0.175303	HYPERMETHYLATED	-15.4772		PNPLA2
		ZBTB46	chr20	62406217	62406302	86	6	0.672253	0.862259	-0.190006	0.190006	HYPERMETHYLATED	-15.4371			ZBTB46
		SH3BP4	chr2	235885844	235885951	108	5	0.466213	0.666154	-0.199941	0.199941	HYPERMETHYLATED	-15.4363			SH3BP4
	POLR2E,ARHGAP45		chr19	1086890	1086966	77	8	0.751292	0.860099	-0.108807	0.108807	HYPERMETHYLATED	-15.4271		POLR2E,ARHGAP45
			chr11	118793123	118793251	129	5	0.505997	0.724897	-0.218899	0.218899	HYPERMETHYLATED	-15.425
		IGHMBP2	chr11	68697719	68697829	111	6	0.438488	0.648443	-0.209955	0.209955	HYPERMETHYLATED	-15.4099			IGHMBP2
			chr9	128819709	128819840	132	7	0.746499	0.860623	-0.114123	0.114123	HYPERMETHYLATED	-15.3829
	P2RY12	MED12L	chr3	151055867	151055981	115	5	0.765392	0.916745	-0.151354	0.151354	HYPERMETHYLATED	-15.3761		P2RY12	MED12L
		STK10	chr5	171539585	171539718	134	6	0.520092	0.709856	-0.189764	0.189764	HYPERMETHYLATED	-15.3742			STK10
			chr20	61307628	61309764	2137	6	0.525343	0.710158	-0.184815	0.184815	HYPERMETHYLATED	-15.3734
	SLIT1		chr10	98760560	98760670	111	6	0.754453	0.902522	-0.148069	0.148069	HYPERMETHYLATED	-15.3676		SLIT1
		MOB3A	chr19	2079838	2079938	101	7	0.663322	0.795109	-0.131787	0.131787	HYPERMETHYLATED	-15.3645			MOB3A
	AGO2	AGO2	chr8	141568527	141568621	95	7	0.0571073	0.22933	-0.172223	0.172223	HYPERMETHYLATED	-15.3579		AGO2	AGO2
TRPC3	TRPC3	TRPC3	chr4	122853404	122853492	89	5	0.533007	0.782021	-0.249014	0.249014	HYPERMETHYLATED	-15.3561	TRPC3	TRPC3	TRPC3
			chr9	130770226	130770383	158	5	0.127424	0.256212	-0.128788	0.128788	HYPERMETHYLATED	-15.3482
		ZC3HAV1	chr7	138789505	138789702	198	5	0.0791551	0.264817	-0.185662	0.185662	HYPERMETHYLATED	-15.338			ZC3HAV1
		ITPKB	chr1	226900869	226900921	53	5	0.688449	0.829322	-0.140873	0.140873	HYPERMETHYLATED	-15.3338			ITPKB
		EYA2	chr20	45557354	45557507	154	5	0.610497	0.825787	-0.21529	0.21529	HYPERMETHYLATED	-15.3225			EYA2
			chr14	105471612	105471666	55	4	0.554795	0.726223	-0.171428	0.171428	HYPERMETHYLATED	-7.44657					-0.166529
		FAM49B	chr8	131000521	131000621	101	6	0.341064	0.595105	-0.254041	0.254041	HYPERMETHYLATED	-15.3199			FAM49B
		LOC102724467	chr16	87811131	87811219	89	7	0.380991	0.608806	-0.227816	0.227816	HYPERMETHYLATED	-15.2937			LOC102724467
	IFNL4	IFNL4	chr19	39737945	39738029	85	6	0.407147	0.553947	-0.146801	0.146801	HYPERMETHYLATED	-15.2906		IFNL4	IFNL4	Y
		EPHB2	chr1	23066311	23066379	69	6	0.472446	0.750909	-0.278463	0.278463	HYPERMETHYLATED	-15.2903			EPHB2
			chr12	125155361	125155412	52	4	0.697984	0.911655	-0.21367	0.21367	HYPERMETHYLATED	-15.2896
		OSBPL5	chr11	3163444	3163500	57	4	0.629836	0.800503	-0.170667	0.170667	HYPERMETHYLATED	-7.44025			OSBPL5		-0.165951
			chr18	77557182	77557235	54	5	0.660532	0.849801	-0.189269	0.189269	HYPERMETHYLATED	-15.2895
	MGRN1	MGRN1	chr16	4733183	4733388	206	6	0.486179	0.719056	-0.232877	0.232877	HYPERMETHYLATED	-15.2642		MGRN1	MGRN1	Y
		PTPRS	chr19	5320206	5320261	56	4	0.535254	0.717236	-0.181981	0.181982	HYPERMETHYLATED	-15.2546			PTPRS
			chr16	89058817	89058878	62	7	0.28195	0.428735	-0.146785	0.146785	HYPERMETHYLATED	-15.2468
			chr21	45565951	45566008	58	4	0.482063	0.652585	-0.170521	0.170521	HYPERMETHYLATED	-9.10401					-0.165697
			chr3	37092596	37092696	101	5	0.70266	0.869322	-0.166662	0.166662	HYPERMETHYLATED	-15.235
			chr2	238341444	238341556	113	6	0.387586	0.561891	-0.174305	0.174305	HYPERMETHYLATED	-15.2339
MIR548AC		CD58	chr1	117102131	117102295	165	4	0.424526	0.718605	-0.294079	0.294079	HYPERMETHYLATED	-15.2242	MIR548AC		CD58
			chr15	74521070	74521158	89	6	0.630113	0.820294	-0.190182	0.190182	HYPERMETHYLATED	-15.2234
			chr9	139500621	139501556	936	7	0.827864	0.94353	-0.115665	0.115665	HYPERMETHYLATED	-15.2209
		TK2	chr16	66556625	66557592	968	6	0.513059	0.667053	-0.153994	0.153994	HYPERMETHYLATED	-15.2173			TK2
		CROCC2	chr2	241860940	241861005	66	5	0.722109	0.882497	-0.160388	0.160388	HYPERMETHYLATED	-15.2122			CROCC2
			chr14	22965217	22965367	151	5	0.747586	0.928881	-0.181295	0.181295	HYPERMETHYLATED	-15.2043
		RFX2	chr19	6060967	6061076	110	4	0.328592	0.49874	-0.170148	0.170148	HYPERMETHYLATED	-9.20389			RFX2		-0.165193
		FBXO21	chr12	117593079	117593193	115	7	0.633223	0.743828	-0.110605	0.110605	HYPERMETHYLATED	-15.1985			FBXO21
	LAT	LAT	chr16	29001061	29002219	1159	4	0.678444	0.84855	-0.170105	0.170105	HYPERMETHYLATED	-9.69781		LAT	LAT		-0.165131
		PRKCZ	chr1	2044676	2044762	87	6	0.806734	0.9585	-0.151765	0.151765	HYPERMETHYLATED	-15.1905			PRKCZ
	ELAVL3		chr19	11563552	11563628	77	6	0.492761	0.672091	-0.179329	0.179329	HYPERMETHYLATED	-15.1849		ELAVL3
ZBP1		ZBP1	chr20	56194985	56195053	69	5	0.565416	0.715682	-0.150265	0.150265	HYPERMETHYLATED	-15.184	ZBP1		ZBP1
LINC01342			chr1	1072055	1072159	105	7	0.367588	0.510791	-0.143203	0.143203	HYPERMETHYLATED	-15.18	LINC01342
			chr19	8759384	8759459	76	5	0.429164	0.632062	-0.202898	0.202898	HYPERMETHYLATED	-15.1731
			chr12	132183150	132184202	1053	4	0.638749	0.808649	-0.1699	0.1699	HYPERMETHYLATED	-8.7621					-0.164924
RDH5	RDH5	BLOC1S1-RDH5	chr12	56115043	56115128	86	4	0.589501	0.758385	-0.168884	0.168884	HYPERMETHYLATED	-15.1723	RDH5	RDH5	BLOC1S1-RDH5
		SNX29	chr16	12173538	12174532	995	4	0.538212	0.708068	-0.169856	0.169856	HYPERMETHYLATED	-8.73608			SNX29		-0.16466
		SARDH	chr9	136567082	136567156	75	6	0.481806	0.737343	-0.255537	0.255537	HYPERMETHYLATED	-15.1639			SARDH
			chr19	39468522	39468715	194	4	0.684415	0.854216	-0.169801	0.169801	HYPERMETHYLATED	-9.28438					-0.16457
			chr17	80330684	80330743	60	5	0.458283	0.74142	-0.283137	0.283137	HYPERMETHYLATED	-15.1626
	DUOX2		chr15	45392269	45392334	66	6	0.626151	0.776314	-0.150163	0.150163	HYPERMETHYLATED	-15.157		DUOX2
		MYH11,NDE1	chr16	15808519	15808584	66	5	0.59102	0.808012	-0.216993	0.216992	HYPERMETHYLATED	-15.1535			MYH11,NDE1
	ADPRHL1	ADPRHL1	chr13	114078592	114078678	87	6	0.301364	0.577492	-0.276128	0.276128	HYPERMETHYLATED	-15.1427		ADPRHL1	ADPRHL1
		SLC43A2	chr17	1492228	1492297	70	7	0.329853	0.522876	-0.193023	0.193023	HYPERMETHYLATED	-15.1377			SLC43A2	Y
			chrX	2742445	2742573	129	4	0.697027	0.866611	-0.169584	0.169584	HYPERMETHYLATED	-9.41239					-0.164103
GALNT2	GALNT2		chr1	230189511	230193672	4162	8	0.423117	0.533067	-0.109951	0.109951	HYPERMETHYLATED	-15.1212	GALNT2	GALNT2
			chr19	39892429	39892596	168	5	0.126325	0.341849	-0.215525	0.215525	HYPERMETHYLATED	-15.1123
	ADSS1	ADSS1	chr14	105208301	105208357	57	5	0.714077	0.883643	-0.169567	0.169567	HYPERMETHYLATED	-9.73178		ADSS1	ADSS1		-0.16379
C1QTNF9		C1QTNF9	chr13	24882236	24882296	61	6	0.633302	0.831023	-0.197721	0.197721	HYPERMETHYLATED	-15.1059	C1QTNF9		C1QTNF9	Y
RPL26	RPL26	RPL26	chr17	8285074	8286309	1236	9	0.652554	0.780906	-0.128353	0.128353	HYPERMETHYLATED	-15.1021	RPL26	RPL26	RPL26
			chr6	7259730	7259857	128	7	0.827285	0.95545	-0.128165	0.128165	HYPERMETHYLATED	-15.0993
		COTL1	chr16	84628364	84628510	147	6	0.683442	0.87795	-0.194508	0.194508	HYPERMETHYLATED	-15.0762			COTL1
		KLF13	chr15	31635313	31637804	2492	4	0.525315	0.694587	-0.169272	0.169272	HYPERMETHYLATED	-9.71081			KLF13		-0.163205
PRSS30P	PRSS30P		chr16	2892482	2892543	62	4	0.513321	0.682588	-0.169267	0.169267	HYPERMETHYLATED	-8.22079	PRSS30P	PRSS30P			-0.162984
		SDK1	chr7	3958410	3958471	62	5	0.519738	0.758612	-0.238874	0.238874	HYPERMETHYLATED	-15.0617			SDK1
	TFCP2L1	TFCP2L1	chr2	121995338	121995483	146	7	0.485381	0.646608	-0.161227	0.161227	HYPERMETHYLATED	-15.0541		TFCP2L1	TFCP2L1
SNORD32A,SNORD33,SNORD34,SNORD35A	RPL13A	RPL13A	chr19	49993809	49993865	57	6	0.664089	0.793452	-0.129363	0.129363	HYPERMETHYLATED	-15.0464	SNORD32A,SNORD33,SNORD34,SNORD35A	RPL13A	RPL13A
			chr10	121771345	121771408	64	6	0.750124	0.90011	-0.149986	0.149986	HYPERMETHYLATED	-15.0428				Y
			chr8	144631869	144631933	65	6	0.239952	0.369478	-0.129525	0.129526	HYPERMETHYLATED	-15.031				Y
	TSKS		chr19	50249743	50249796	54	5	0.261537	0.430626	-0.169089	0.169089	HYPERMETHYLATED	-9.92244		TSKS		Y	-0.162691
		KLF13	chr15	31652861	31652966	106	6	0.558579	0.812401	-0.253821	0.253821	HYPERMETHYLATED	-15.0115			KLF13
			chr22	42690195	42690315	121	7	0.354439	0.481756	-0.127317	0.127317	HYPERMETHYLATED	-15.0096
			chr19	33758896	33758951	56	4	0.282311	0.45121	-0.168899	0.168899	HYPERMETHYLATED	-8.40391					-0.16262
			chr2	240673936	240674092	157	5	0.400815	0.724662	-0.323847	0.323847	HYPERMETHYLATED	-14.9955
	COL17A1	COL17A1	chr10	105794520	105794644	125	6	0.380549	0.561934	-0.181386	0.181385	HYPERMETHYLATED	-14.9913		COL17A1	COL17A1
	CFAP46		chr10	134622176	134622358	183	6	0.43609	0.686902	-0.250812	0.250811	HYPERMETHYLATED	-14.9885		CFAP46
		ATP11A	chr13	113423482	113423592	111	6	0.676326	0.825374	-0.149048	0.149048	HYPERMETHYLATED	-14.9768			ATP11A
		SRCAP	chr16	30736637	30736718	82	5	0.610594	0.786218	-0.175624	0.175624	HYPERMETHYLATED	-14.9767			SRCAP
			chr16	1093178	1093242	65	6	0.577281	0.804572	-0.227291	0.227291	HYPERMETHYLATED	-14.9759
		FOXK2	chr17	80548859	80548983	125	6	0.450024	0.587444	-0.13742	0.13742	HYPERMETHYLATED	-14.9682			FOXK2
			chr6	447438	447497	60	5	0.656014	0.824502	-0.168488	0.168488	HYPERMETHYLATED	-9.97921					-0.162159
	UPK3A	UPK3A	chr22	45689042	45689097	56	6	0.348814	0.510777	-0.161963	0.161963	HYPERMETHYLATED	-14.952		UPK3A	UPK3A
			chr9	120404473	120404586	114	4	0.410616	0.759205	-0.348589	0.348589	HYPERMETHYLATED	-14.9505
		MAML1	chr5	179200135	179200202	68	7	0.765186	0.88432	-0.119135	0.119134	HYPERMETHYLATED	-14.9474			MAML1
	SLC38A10	SLC38A10	chr17	79225918	79225995	78	4	0.683999	0.852127	-0.168128	0.168128	HYPERMETHYLATED	-9.3249		SLC38A10	SLC38A10		-0.161963
	TTYH3		chr7	2701419	2701490	72	7	0.782002	0.8924	-0.110398	0.110398	HYPERMETHYLATED	-14.9433		TTYH3		Y
		LFNG	chr7	2563639	2563697	59	6	0.464046	0.623717	-0.159672	0.159672	HYPERMETHYLATED	-14.9369			LFNG	Y
		RTN4RL1	chr17	1909121	1909176	56	6	0.503012	0.73611	-0.233098	0.233098	HYPERMETHYLATED	-14.9361			RTN4RL1
			chr17	42447382	42447451	70	5	0.220918	0.517083	-0.296165	0.296165	HYPERMETHYLATED	-14.9209
			chr15	34787586	34787647	62	6	0.28497	0.516725	-0.231755	0.231755	HYPERMETHYLATED	-14.9163				Y
			chr5	179341255	179344147	2893	6	0.318794	0.582419	-0.263625	0.263625	HYPERMETHYLATED	-14.9083
		TMPO	chr12	98911769	98911837	69	6	0.547931	0.727318	-0.179387	0.179387	HYPERMETHYLATED	-14.8966			TMPO
		CPLANE1	chr5	37209310	37209431	122	7	0.561339	0.802438	-0.241099	0.241099	HYPERMETHYLATED	-14.8857			CPLANE1	Y
		TNFRSF1B	chr1	12240793	12240887	95	5	0.585936	0.765605	-0.179669	0.179669	HYPERMETHYLATED	-14.8764			TNFRSF1B
		SARDH	chr9	136549090	136549199	110	5	0.631247	0.813235	-0.181987	0.181987	HYPERMETHYLATED	-14.8713			SARDH
		PRKG1	chr10	52753265	52753357	93	6	0.589295	0.781097	-0.191801	0.191801	HYPERMETHYLATED	-14.8493			PRKG1
		SYK	chr9	93601605	93601760	156	5	0.135582	0.321002	-0.18542	0.18542	HYPERMETHYLATED	-14.8485			SYK
		WWC3	chrX	10050671	10050817	147	6	0.700438	0.856297	-0.155859	0.155859	HYPERMETHYLATED	-14.8469			WWC3
			chr13	100068244	100069110	867	5	0.70528	0.86128	-0.156	0.156	HYPERMETHYLATED	-14.846
			chr14	23017765	23017901	137	5	0.62968	0.871581	-0.241901	0.241901	HYPERMETHYLATED	-14.8436
			chr4	159586897	159586964	68	5	0.753224	0.893585	-0.14036	0.14036	HYPERMETHYLATED	-14.83
		AP2A2	chr11	992061	992121	61	6	0.62984	0.782667	-0.152827	0.152827	HYPERMETHYLATED	-14.8227			AP2A2
		MYH9	chr22	36776178	36776266	89	4	0.468725	0.689026	-0.220301	0.220301	HYPERMETHYLATED	-14.8219			MYH9
	HECTD4		chr12	112654665	112654720	56	4	0.718152	0.885206	-0.167054	0.167054	HYPERMETHYLATED	-9.80167		HECTD4			-0.160164
			chr17	26577919	26577974	56	5	0.695838	0.903928	-0.208091	0.208091	HYPERMETHYLATED	-14.8126
FCER1G			chr1	161184694	161184745	52	5	0.56679	0.824789	-0.257999	0.257999	HYPERMETHYLATED	-14.811	FCER1G
			chr2	74412880	74412940	61	4	0.311418	0.597611	-0.286193	0.286193	HYPERMETHYLATED	-14.8092
GHITM			chr10	85898409	85898499	91	6	0.615216	0.809823	-0.194607	0.194607	HYPERMETHYLATED	-14.8045	GHITM
		DLGAP2	chr8	772288	773820	1533	5	0.330087	0.452699	-0.122611	0.122611	HYPERMETHYLATED	-14.7973			DLGAP2
		RASA3	chr13	114813915	114814007	93	7	0.524717	0.755769	-0.231052	0.231052	HYPERMETHYLATED	-14.7922			RASA3	Y
			chr2	174877343	174877447	105	6	0.2111	0.359641	-0.148541	0.148541	HYPERMETHYLATED	-14.7832
		NFATC1	chr18	77282967	77283104	138	5	0.450284	0.615415	-0.165131	0.165131	HYPERMETHYLATED	-14.7772			NFATC1
		PTPRE	chr10	129840483	129840595	113	6	0.40142	0.58657	-0.185151	0.185151	HYPERMETHYLATED	-14.7517			PTPRE
		C22orf34	chr22	49994672	49994938	267	5	0.365447	0.53481	-0.169363	0.169363	HYPERMETHYLATED	-14.7499			C22orf34
	APOBEC3D	APOBEC3D	chr22	39421084	39421260	177	5	0.55885	0.768856	-0.210006	0.210006	HYPERMETHYLATED	-14.7436		APOBEC3D	APOBEC3D
		WNK1	chr12	866931	866987	57	6	0.793433	0.950282	-0.156849	0.156849	HYPERMETHYLATED	-14.7366			WNK1
		INPP4A	chr2	99068003	99069093	1091	5	0.666673	0.82811	-0.161437	0.161437	HYPERMETHYLATED	-14.7357			INPP4A
		RIN3	chr14	93015590	93015676	87	6	0.418344	0.678076	-0.259733	0.259733	HYPERMETHYLATED	-14.7296			RIN3
			chr19	13267508	13268728	1221	6	0.415292	0.565071	-0.149779	0.149779	HYPERMETHYLATED	-14.7261
	PKN3		chr9	131469215	131469270	56	4	0.547923	0.714414	-0.166491	0.166491	HYPERMETHYLATED	-9.52466		PKN3			-0.159487
		PLIN3	chr19	4861240	4861327	88	4	0.654058	0.864563	-0.210505	0.210505	HYPERMETHYLATED	-14.7254			PLIN3
		SIPA1L3	chr19	38519110	38519162	53	4	0.634102	0.800561	-0.166458	0.166458	HYPERMETHYLATED	-8.88459			SIPA1L3		-0.159391
			chr10	33299326	33299522	197	4	0.134766	0.301217	-0.166451	0.166451	HYPERMETHYLATED	-8.39731					-0.159335
TMEM150B			chr19	55837528	55837634	107	6	0.443496	0.629836	-0.186339	0.186339	HYPERMETHYLATED	-14.7254	TMEM150B
		SORCS2	chr4	7663598	7663653	56	4	0.162305	0.328715	-0.16641	0.16641	HYPERMETHYLATED	-9.63654			SORCS2		-0.159202
		LOC440040	chr11	49820118	49820202	85	6	0.71559	0.881856	-0.166266	0.166266	HYPERMETHYLATED	-7.10453			LOC440040		-0.159135
			chr22	39157342	39157404	63	6	0.528455	0.786582	-0.258127	0.258127	HYPERMETHYLATED	-14.7172
	ZNF48		chr16	30409454	30409579	126	6	0.824583	0.940615	-0.116032	0.116032	HYPERMETHYLATED	-14.715		ZNF48
	CDH24		chr14	23517224	23517275	52	8	0.675614	0.798081	-0.122468	0.122468	HYPERMETHYLATED	-14.7062		CDH24		Y
		SHC2	chr19	448039	448092	54	6	0.381765	0.636513	-0.254748	0.254748	HYPERMETHYLATED	-14.6976			SHC2
	MEGF6		chr1	3412502	3412575	74	7	0.448568	0.61574	-0.167172	0.167172	HYPERMETHYLATED	-14.6871		MEGF6
		IL17C	chr16	88706056	88706114	59	4	0.0349889	0.200907	-0.165918	0.165918	HYPERMETHYLATED	-9.02312			IL17C		-0.158804
		HEG1	chr3	124715021	124715116	96	5	0.49948	0.721144	-0.221664	0.221664	HYPERMETHYLATED	-14.6853			HEG1
		RASGEF1C	chr5	179597772	179597846	75	4	0.677022	0.842869	-0.165848	0.165848	HYPERMETHYLATED	-8.88343			RASGEF1C		-0.158477
		PICALM	chr11	85758859	85758970	112	4	0.352252	0.597574	-0.245322	0.245322	HYPERMETHYLATED	-14.6836			PICALM
IL32	IL32	IL32	chr16	3115133	3116082	950	6	0.689468	0.825291	-0.135823	0.135823	HYPERMETHYLATED	-14.6832	IL32	IL32	IL32
		PIP4K2A	chr10	22901469	22901563	95	6	0.54712	0.69051	-0.143391	0.143391	HYPERMETHYLATED	-14.6799			PIP4K2A
LINC002481	LINC002481	LINC002481	chr4	6691093	6692084	992	5	0.391069	0.617319	-0.226251	0.226251	HYPERMETHYLATED	-14.6695	LINC002481	LINC002481	LINC002481
			chr7	2497707	2497765	59	5	0.434219	0.633747	-0.199528	0.199528	HYPERMETHYLATED	-14.6662
		RAP1GAP2	chr17	2747870	2748058	189	5	0.463569	0.697515	-0.233946	0.233946	HYPERMETHYLATED	-14.6593			RAP1GAP2
	HNRNPC	HNRNPC	chr14	21699177	21699332	156	5	0.583235	0.769126	-0.185891	0.185892	HYPERMETHYLATED	-14.6463		HNRNPC	HNRNPC
	SETD1B		chr12	122269675	122269852	178	5	0.480926	0.68192	-0.200994	0.200994	HYPERMETHYLATED	-14.6459		SETD1B
		PRDM16	chr1	3274165	3274250	86	7	0.5363	0.655541	-0.119241	0.119241	HYPERMETHYLATED	-14.6316			PRDM16
			chr5	126189560	126189636	77	5	0.5027	0.732717	-0.230017	0.230017	HYPERMETHYLATED	-14.6289
		BAIAP2	chr17	79023994	79024087	94	6	0.450004	0.592327	-0.142323	0.142323	HYPERMETHYLATED	-14.6193			BAIAP2
		PREX1	chr20	47437595	47437663	69	5	0.543762	0.716568	-0.172806	0.172806	HYPERMETHYLATED	-14.6165			PREX1
		KCNQ2	chr20	62043316	62043385	70	7	0.263352	0.486145	-0.222793	0.222793	HYPERMETHYLATED	-14.6082			KCNQ2	Y
		HDAC4	chr2	240153591	240153661	71	5	0.34511	0.563778	-0.218668	0.218668	HYPERMETHYLATED	-14.5924			HDAC4	Y
		KLF13	chr15	31638508	31638715	208	4	0.439506	0.712731	-0.273225	0.273225	HYPERMETHYLATED	-14.5887			KLF13
		SNAP47	chr1	227962090	227962282	193	5	0.629582	0.799383	-0.169801	0.169801	HYPERMETHYLATED	-14.5887			SNAP47
			chr18	77327122	77331185	4064	6	0.753532	0.874979	-0.121447	0.121447	HYPERMETHYLATED	-14.5799
		ARVCF	chr22	19958939	19959034	96	7	0.214832	0.383257	-0.168426	0.168426	HYPERMETHYLATED	-14.5723			ARVCF
		CHTOP	chr1	153607932	153608034	103	5	0.654716	0.826591	-0.171876	0.171876	HYPERMETHYLATED	-14.5568			CHTOP
		SEPTIN9	chr17	75415600	75415775	176	6	0.640818	0.80918	-0.168362	0.168362	HYPERMETHYLATED	-14.5396			SEPTIN9
		LMNB1	chr5	126115312	126115364	53	6	0.599742	0.747486	-0.147745	0.147745	HYPERMETHYLATED	-14.5234			LMNB1
			chr16	86414974	86415024	51	4	0.682202	0.846879	-0.164678	0.164678	HYPERMETHYLATED	-8.02787					-0.157254
			chr7	155125418	155125511	94	6	0.701301	0.834622	-0.133321	0.133321	HYPERMETHYLATED	-14.5206
		D2HGDH	chr2	242701706	242701837	132	6	0.674177	0.871078	-0.196901	0.196901	HYPERMETHYLATED	-14.5064			D2HGDH
	AMPD3	AMPD3	chr11	10522930	10523045	116	6	0.672599	0.823957	-0.151358	0.151358	HYPERMETHYLATED	-14.504		AMPD3	AMPD3
	MYO1C	MYO1C	chr17	1372751	1372892	142	6	0.281929	0.525512	-0.243583	0.243583	HYPERMETHYLATED	-14.4992		MYO1C	MYO1C
			chr6	100729508	100729599	92	7	0.156982	0.297949	-0.140966	0.140966	HYPERMETHYLATED	-14.4952
			chr14	23027283	23027429	147	6	0.354629	0.560774	-0.206145	0.206145	HYPERMETHYLATED	-14.4925
		MAFK	chr7	1578338	1578449	112	7	0.561078	0.694275	-0.133197	0.133197	HYPERMETHYLATED	-14.4778			MAFK
LOC284798	LOC284798	LOC284798	chr20	25128747	25128807	61	6	0.567064	0.750228	-0.183164	0.183164	HYPERMETHYLATED	-14.4774	LOC284798	LOC284798	LOC284798	Y
	ISYNA1	ISYNA1	chr19	18546837	18546930	94	4	0.509424	0.673577	-0.164154	0.164153	HYPERMETHYLATED	-9.57977		ISYNA1	ISYNA1	Y	-0.15691
		PCBP3	chr21	47183626	47183683	58	6	0.791778	0.900393	-0.108616	0.108616	HYPERMETHYLATED	-14.4695			PCBP3
			chr9	139076980	139077091	112	5	0.586498	0.766349	-0.179851	0.179851	HYPERMETHYLATED	-14.4578
LIME1	ZGPAT		chr20	62366654	62366769	116	6	0.671908	0.822687	-0.15078	0.150779	HYPERMETHYLATED	-14.4574	LIME1	ZGPAT
		IFT140	chr16	1576435	1576532	98	5	0.666917	0.834907	-0.16799	0.16799	HYPERMETHYLATED	-14.4528			IFT140
		TOR1B	chr9	132570498	132570641	144	4	0.582793	0.746579	-0.163786	0.163786	HYPERMETHYLATED	-9.1949			TOR1B		-0.156553
		KDM4B	chr19	5075267	5075354	88	4	0.399239	0.562996	-0.163757	0.163757	HYPERMETHYLATED	-9.16493			KDM4B		-0.15652
			chr10	103817926	103817992	67	4	0.397491	0.561223	-0.163732	0.163732	HYPERMETHYLATED	-8.2879					-0.156474
		SHANK2	chr11	70517294	70517349	56	5	0.0841888	0.247902	-0.163713	0.163713	HYPERMETHYLATED	-9.75764			SHANK2		-0.156464
		SNX14	chr6	86280808	86280898	91	6	0.702667	0.856082	-0.153415	0.153415	HYPERMETHYLATED	-14.4494			SNX14
			chr2	2693707	2693789	83	4	0.649241	0.876273	-0.227033	0.227033	HYPERMETHYLATED	-14.4483
	RPS11		chr19	50002809	50002862	54	4	0.481878	0.713104	-0.231226	0.231226	HYPERMETHYLATED	-14.4315		RPS11
		AKAP13	chr15	86070384	86070440	57	5	0.52381	0.687155	-0.163344	0.163344	HYPERMETHYLATED	-9.78079			AKAP13		-0.156283
		PALM	chr19	728252	728357	106	6	0.216775	0.393154	-0.176379	0.176379	HYPERMETHYLATED	-14.421			PALM
			chr11	32909069	32909121	53	4	0.553133	0.716393	-0.16326	0.16326	HYPERMETHYLATED	-9.56592					-0.156152
			chr22	44851584	44851731	148	4	0.619232	0.782491	-0.163259	0.163259	HYPERMETHYLATED	-9.93991					-0.156094
			chr8	145588320	145588454	135	5	0.686969	0.841683	-0.154714	0.154714	HYPERMETHYLATED	-14.4028
		ZNF664-RFLNA	chr12	124539281	124539408	128	6	0.600961	0.76719	-0.166229	0.166229	HYPERMETHYLATED	-14.3919			ZNF664-RFLNA
		SKI	chr1	2168713	2168817	105	5	0.330316	0.543195	-0.212879	0.212879	HYPERMETHYLATED	-14.3882			SKI
			chr10	13580355	13580429	75	7	0.641994	0.74758	-0.105586	0.105586	HYPERMETHYLATED	-14.378
PTH2R	PTH2R		chr2	209224516	209224634	119	6	0.291149	0.541572	-0.250423	0.250423	HYPERMETHYLATED	-14.3678	PTH2R	PTH2R
		MLPH	chr2	238456640	238456711	72	4	0.501608	0.664467	-0.162859	0.162859	HYPERMETHYLATED	-8.52			MLPH		-0.155598
		MORN1	chr1	2313844	2313955	112	6	0.574299	0.773547	-0.199248	0.199248	HYPERMETHYLATED	-14.3675			MORN1
			chr2	65255133	65255240	108	5	0.206031	0.483884	-0.277852	0.277852	HYPERMETHYLATED	-14.3633
			chr10	112116253	112116433	181	4	0.485673	0.786751	-0.301077	0.301077	HYPERMETHYLATED	-14.3619
		LARGE1	chr22	33964297	33964406	110	5	0.0729497	0.285179	-0.212229	0.212229	HYPERMETHYLATED	-14.3596			LARGE1
		PRKCA,PRKCA-AS1	chr17	64395259	64395362	104	6	0.679067	0.792622	-0.113556	0.113555	HYPERMETHYLATED	-14.3592			PRKCA,PRKCA-AS1
		TRAPPC9	chr8	140906593	140906754	162	6	0.427116	0.627824	-0.200708	0.200708	HYPERMETHYLATED	-14.3506			TRAPPC9
			chr21	36599208	36599420	213	5	0.505217	0.722118	-0.216901	0.216901	HYPERMETHYLATED	-14.3481
		UBE4B	chr1	10208056	10208153	98	6	0.56518	0.768538	-0.203358	0.203358	HYPERMETHYLATED	-14.3419			UBE4B
			chr3	9906504	9906579	76	4	0.580742	0.743265	-0.162523	0.162523	HYPERMETHYLATED	-7.77056					-0.155114
			chr7	1311440	1314101	2662	8	0.494059	0.701909	-0.20785	0.20785	HYPERMETHYLATED	-14.3328
		MYH9	chr22	36753360	36753426	67	5	0.41448	0.691613	-0.277134	0.277134	HYPERMETHYLATED	-14.3326			MYH9
			chr12	125223714	125223767	54	6	0.696282	0.834039	-0.137757	0.137757	HYPERMETHYLATED	-14.325				Y
			chr5	149978525	149978604	80	6	0.579665	0.736899	-0.157234	0.157234	HYPERMETHYLATED	-14.3113
FXYD2		FXYD6-FXYD2	chr11	117699250	117699418	169	6	0.105336	0.219754	-0.114418	0.114418	HYPERMETHYLATED	-14.3108	FXYD2		FXYD6-FXYD2
	SLC43A2	SLC43A2	chr17	1494679	1494800	122	5	0.384488	0.553231	-0.168742	0.168742	HYPERMETHYLATED	-14.2967		SLC43A2	SLC43A2
		SQOR	chr15	45942441	45942548	108	6	0.131835	0.305222	-0.173387	0.173387	HYPERMETHYLATED	-14.2925			SQOR
PHB2		PHB2	chr12	7078976	7079040	65	6	0.380755	0.587267	-0.206511	0.206511	HYPERMETHYLATED	-14.2762	PHB2		PHB2
			chr1	9269291	9269396	106	6	0.790946	0.892132	-0.101186	0.101187	HYPERMETHYLATED	-14.2712
		SMARCA4	chr19	11144207	11144330	124	7	0.746035	0.886934	-0.140899	0.140899	HYPERMETHYLATED	-14.2601			SMARCA4	Y
VKORC1			chr16	31106745	31106798	54	7	0.566948	0.720444	-0.153496	0.153496	HYPERMETHYLATED	-14.2565	VKORC1
		SEPTIN9	chr17	75321527	75321643	117	5	0.482849	0.621869	-0.13902	0.13902	HYPERMETHYLATED	-14.2522			SEPTIN9
		SEMA4D	chr9	92063830	92064053	224	4	0.669657	0.831376	-0.161719	0.161719	HYPERMETHYLATED	-9.40549			SEMA4D		-0.154553
		RXRA	chr9	137277799	137277888	90	6	0.255148	0.45522	-0.200072	0.200072	HYPERMETHYLATED	-14.248			RXRA
	MYL5,SLC49A3		chr4	675740	675792	53	4	0.712204	0.873915	-0.16171	0.16171	HYPERMETHYLATED	-9.27554		MYL5,SLC49A3		Y	-0.154442
	LHPP	LHPP	chr10	126301558	126301853	296	4	0.63344	0.795102	-0.161662	0.161662	HYPERMETHYLATED	-9.18933		LHPP	LHPP		-0.154424
			chr1	109245969	109246172	204	6	0.508843	0.758017	-0.249173	0.249173	HYPERMETHYLATED	-14.2474
			chr12	54709434	54709524	91	7	0.823971	0.924453	-0.100482	0.100482	HYPERMETHYLATED	-14.2437
			chr2	8685837	8685959	123	4	0.445834	0.60723	-0.161396	0.161396	HYPERMETHYLATED	-9.88735					-0.154272
SEPTIN9		SEPTIN9	chr17	75449409	75449543	135	4	0.609099	0.810824	-0.201725	0.201725	HYPERMETHYLATED	-14.2422	SEPTIN9		SEPTIN9
			chr1	232922664	232922759	96	4	0.260559	0.501057	-0.240499	0.240499	HYPERMETHYLATED	-14.2319
			chr1	4093496	4093600	105	5	0.702015	0.879045	-0.17703	0.17703	HYPERMETHYLATED	-14.2188
		MAP4K4	chr2	102320197	102320329	133	5	0.498212	0.703538	-0.205326	0.205326	HYPERMETHYLATED	-14.2061			MAP4K4
	INSYN1		chr15	74026415	74030086	3672	6	0.674063	0.826753	-0.152691	0.152691	HYPERMETHYLATED	-14.1985		INSYN1
		SETDB2,SETDB2-PHF11	chr13	50019790	50019880	91	5	0.712131	0.845632	-0.133501	0.133501	HYPERMETHYLATED	-14.1886			SETDB2,SETDB2-PHF11
			chr1	153505326	153505397	72	5	0.396832	0.55761	-0.160778	0.160779	HYPERMETHYLATED	-8.95725					-0.153994
			chr13	22332896	22333016	121	4	0.740625	0.9014	-0.160776	0.160776	HYPERMETHYLATED	-9.4297					-0.153984
		LOC100507642	chr7	150834	150917	84	4	0.672412	0.833171	-0.160758	0.160758	HYPERMETHYLATED	-8.56335			LOC100507642		-0.153782
			chr2	20306374	20306465	92	5	0.64613	0.859147	-0.213017	0.213017	HYPERMETHYLATED	-14.1772
		ZC3HAV1	chr7	138778366	138778473	108	5	0.692545	0.838028	-0.145483	0.145483	HYPERMETHYLATED	-14.1641			ZC3HAV1
		D2HGDH	chr2	242702482	242702539	58	4	0.516726	0.67729	-0.160564	0.160564	HYPERMETHYLATED	-9.46107			D2HGDH		-0.153496
	ESPN		chr1	6520941	6520994	54	5	0.6545	0.798826	-0.144326	0.144326	HYPERMETHYLATED	-14.1524		ESPN		Y
		LOC100130872,SPON2	chr4	1195592	1195689	98	6	0.110218	0.223931	-0.113712	0.113713	HYPERMETHYLATED	-14.1472			LOC100130872,SPON2
	HJV	HJV,NBPF19,NBPF10,NBPF20	chr1	145415737	145415833	97	5	0.431951	0.634765	-0.202814	0.202814	HYPERMETHYLATED	-14.1431		HJV	HJV,NBPF19,NBPF10,NBPF20
	GPT2	GPT2	chr16	46951386	46953170	1785	6	0.785699	0.908983	-0.123285	0.123285	HYPERMETHYLATED	-14.1317		GPT2	GPT2
NAV1	NAV1		chr1	201618089	201618149	61	6	0.391491	0.588011	-0.19652	0.19652	HYPERMETHYLATED	-14.1311	NAV1	NAV1		Y
			chr6	446959	447052	94	4	0.238226	0.398473	-0.160247	0.160247	HYPERMETHYLATED	-9.22612					-0.15312
	TPO	TPO	chr2	1481022	1481076	55	4	0.660764	0.820986	-0.160222	0.160222	HYPERMETHYLATED	-9.559		TPO	TPO	Y	-0.153087
	EP400		chr12	132512589	132512700	112	5	0.399818	0.652663	-0.252845	0.252845	HYPERMETHYLATED	-14.1167		EP400
		SMIM35	chr11	117944246	117944387	142	5	0.713413	0.847975	-0.134562	0.134562	HYPERMETHYLATED	-14.1132			SMIM35
			chr16	15237346	15237397	52	4	0.5216	0.681663	-0.160063	0.160063	HYPERMETHYLATED	-8.86377					-0.152944
		NACC2	chr9	138979689	138979782	94	6	0.735304	0.84296	-0.107656	0.107655	HYPERMETHYLATED	-14.1089			NACC2
		KIAA2012	chr2	203025226	203025331	106	7	0.781615	0.906669	-0.125054	0.125054	HYPERMETHYLATED	-14.0942			KIAA2012
		STK10	chr5	171543593	171543699	107	6	0.613626	0.779135	-0.165509	0.165509	HYPERMETHYLATED	-14.0939			STK10
		COL23A1	chr5	177824285	177827858	3574	6	0.738902	0.856882	-0.11798	0.11798	HYPERMETHYLATED	-14.0883			COL23A1
			chr7	105089041	105089109	69	5	0.629332	0.775487	-0.146155	0.146155	HYPERMETHYLATED	-14.082
		TNFRSF8	chr1	12139134	12139206	73	4	0.64651	0.806374	-0.159864	0.159864	HYPERMETHYLATED	-9.39827			TNFRSF8		-0.152691
		PXDN	chr2	1719256	1719345	90	6	0.264696	0.517042	-0.252346	0.252345	HYPERMETHYLATED	-14.0529			PXDN
			chr10	4229598	4229778	181	5	0.65112	0.842581	-0.191462	0.191462	HYPERMETHYLATED	-14.0502
			chr2	88583665	88583724	60	6	0.368937	0.571637	-0.202699	0.202699	HYPERMETHYLATED	-14.0474				Y
		STK24	chr13	99196034	99196097	64	5	0.629235	0.787645	-0.15841	0.15841	HYPERMETHYLATED	-14.0448			STK24
	ZBTB7B		chr1	154989039	154989197	159	5	0.466352	0.672128	-0.205776	0.205776	HYPERMETHYLATED	-14.0427		ZBTB7B
		CTDP1	chr18	77451020	77451160	141	5	0.31633	0.478894	-0.162563	0.162563	HYPERMETHYLATED	-14.0382			CTDP1
			chr1	25327790	25327881	92	5	0.315745	0.48886	-0.173115	0.173115	HYPERMETHYLATED	-14.0328
		TSPEAR	chr21	45923312	45923387	76	5	0.570176	0.765879	-0.195704	0.195704	HYPERMETHYLATED	-14.029			TSPEAR
			chr17	74249155	74249212	58	6	0.38692	0.556497	-0.169577	0.169577	HYPERMETHYLATED	-13.9923
			chr17	38769073	38769229	157	5	0.59305	0.748423	-0.155374	0.155374	HYPERMETHYLATED	-13.9818
	MAN2B2		chr4	6610935	6611009	75	6	0.772066	0.877106	-0.10504	0.10504	HYPERMETHYLATED	-13.9765		MAN2B2
		KRBA1	chr7	149419675	149419790	116	7	0.500679	0.633558	-0.13288	0.13288	HYPERMETHYLATED	-13.9706			KRBA1
	ELFN2	ELFN2	chr22	37765786	37765852	67	5	0.665626	0.803776	-0.13815	0.13815	HYPERMETHYLATED	-13.9698		ELFN2	ELFN2
	EGR1		chr5	137803577	137803658	82	5	0.564143	0.739325	-0.175182	0.175182	HYPERMETHYLATED	-13.966		EGR1
	SEMA4D	SEMA4D	chr9	92003588	92003729	142	6	0.577441	0.761627	-0.184185	0.184185	HYPERMETHYLATED	-13.9574		SEMA4D	SEMA4D
		AGO2	chr8	141597149	141599468	2320	7	0.654253	0.793168	-0.138915	0.138915	HYPERMETHYLATED	-13.957			AGO2
			chr6	170418183	170418296	114	5	0.338267	0.546673	-0.208405	0.208406	HYPERMETHYLATED	-13.9562
		NEK6	chr9	127028172	127028427	256	4	0.58973	0.748786	-0.159056	0.159056	HYPERMETHYLATED	-9.45803			NEK6		-0.151859
	CDC25B	CDC25B	chr20	3778167	3779189	1023	5	0.685625	0.829503	-0.143877	0.143877	HYPERMETHYLATED	-13.9495		CDC25B	CDC25B
		EYA3	chr1	28396793	28396901	109	5	0.44746	0.70135	-0.25389	0.25389	HYPERMETHYLATED	-13.9473			EYA3
		HS6ST1	chr2	129047217	129047354	138	4	0.222519	0.538066	-0.315547	0.315547	HYPERMETHYLATED	-13.9387			HS6ST1
		LRP6	chr12	12363925	12364177	253	4	0.54882	0.767939	-0.219119	0.219119	HYPERMETHYLATED	-13.9375			LRP6
			chr4	39643850	39644026	177	6	0.748123	0.903089	-0.154966	0.154966	HYPERMETHYLATED	-13.9343
		VAV2	chr9	136726253	136726344	92	5	0.674289	0.838949	-0.16466	0.16466	HYPERMETHYLATED	-13.9306			VAV2
		AXIN1	chr16	387705	387765	61	5	0.415707	0.630118	-0.214411	0.214411	HYPERMETHYLATED	-13.9244			AXIN1
LINC01451			chr9	139511943	139512034	92	7	0.623994	0.808418	-0.184425	0.184425	HYPERMETHYLATED	-13.9186	LINC01451
			chr9	98514290	98514351	62	5	0.62669	0.867876	-0.241186	0.241186	HYPERMETHYLATED	-13.9156
		MED26	chr19	16720008	16720085	78	5	0.632203	0.800702	-0.168499	0.168499	HYPERMETHYLATED	-13.9085			MED26
		ECSCR	chr5	138838240	138838355	116	4	0.521589	0.751902	-0.230314	0.230314	HYPERMETHYLATED	-13.9007			ECSCR
			chr1	234492669	234492730	62	6	0.370642	0.639948	-0.269306	0.269306	HYPERMETHYLATED	-13.8885				Y
		TNFSF14	chr19	6668934	6669017	84	6	0.594688	0.730955	-0.136267	0.136267	HYPERMETHYLATED	-13.8846			TNFSF14
	TGFB1	TGFB1	chr19	41847917	41848038	122	6	0.64588	0.764362	-0.118482	0.118482	HYPERMETHYLATED	-13.8792		TGFB1	TGFB1
			chr17	81058921	81058973	53	4	0.321238	0.479449	-0.158211	0.158211	HYPERMETHYLATED	-9.32643					-0.15102
		MSRA	chr8	10006913	10008879	1967	6	0.742325	0.902287	-0.159962	0.159962	HYPERMETHYLATED	-13.8776			MSRA
		ENTPD2	chr9	139943946	139944078	133	7	0.704663	0.828487	-0.123824	0.123824	HYPERMETHYLATED	-13.8757			ENTPD2
	NR1H3	NR1H3	chr11	47282946	47283031	86	7	0.494835	0.642434	-0.147599	0.147599	HYPERMETHYLATED	-13.8677		NR1H3	NR1H3
		PSTPIP2	chr18	43577405	43577571	167	5	0.570919	0.741497	-0.170578	0.170578	HYPERMETHYLATED	-13.8658			PSTPIP2
		SEPTIN9	chr17	75412405	75412525	121	6	0.388999	0.51301	-0.12401	0.12401	HYPERMETHYLATED	-13.8638			SEPTIN9
PRPF3			chr1	150293459	150293516	58	7	0.241115	0.435939	-0.194825	0.194825	HYPERMETHYLATED	-13.8631	PRPF3
	TOB2P1		chr6	28183676	28183823	148	4	0.503937	0.81558	-0.311643	0.311643	HYPERMETHYLATED	-13.8568		TOB2P1
		CCDC88C	chr14	91821847	91821952	106	4	0.370816	0.577051	-0.206235	0.206235	HYPERMETHYLATED	-13.8453			CCDC88C
		AXIN1	chr16	389330	390185	856	7	0.329646	0.496076	-0.166429	0.166429	HYPERMETHYLATED	-13.8374			AXIN1
CEBPE	CEBPE		chr14	23588084	23588171	88	6	0.2956	0.446417	-0.150817	0.150817	HYPERMETHYLATED	-13.8327	CEBPE	CEBPE
	LINC01597		chr20	29516322	29516387	66	7	0.747119	0.884251	-0.137132	0.137132	HYPERMETHYLATED	-13.8186		LINC01597
			chr20	55858278	55858367	90	5	0.243438	0.479524	-0.236086	0.236086	HYPERMETHYLATED	-13.8045
	GPT2		chr16	46963429	46963495	67	4	0.730423	0.887826	-0.157403	0.157403	HYPERMETHYLATED	-9.83916		GPT2			-0.150265
		SF3B1	chr2	198293491	198293651	161	5	0.765324	0.943217	-0.177893	0.177893	HYPERMETHYLATED	-13.7979			SF3B1
		CACNA1H	chr16	1258426	1258507	82	6	0.632753	0.779219	-0.146466	0.146466	HYPERMETHYLATED	-13.7939			CACNA1H
	FBLN5	FBLN5	chr14	92336674	92336743	70	4	0.565604	0.766386	-0.200783	0.200782	HYPERMETHYLATED	-13.7899		FBLN5	FBLN5
			chr20	48619571	48619673	103	6	0.477022	0.633486	-0.156464	0.156464	HYPERMETHYLATED	-13.7868
		BAHCC1	chr17	79387026	79387128	103	6	0.358649	0.473863	-0.115214	0.115214	HYPERMETHYLATED	-13.7741			BAHCC1
	MTUS2		chr13	30077344	30077408	65	6	0.142694	0.309373	-0.166679	0.166679	HYPERMETHYLATED	-13.7685		MTUS2		Y
		VMP1	chr17	57860318	57860413	96	6	0.751878	0.879133	-0.127255	0.127255	HYPERMETHYLATED	-13.7636			VMP1
ZAP70			chr2	98329372	98329811	440	5	0.468506	0.650841	-0.182335	0.182334	HYPERMETHYLATED	-13.7458	ZAP70
		TMEM72-AS1	chr10	45357700	45357797	98	4	0.453925	0.78962	-0.335695	0.335695	HYPERMETHYLATED	-13.7425			TMEM72-AS1
		BIRC3	chr11	102189967	102190072	106	5	0.564237	0.794134	-0.229896	0.229896	HYPERMETHYLATED	-13.7405			BIRC3
		HDAC4	chr2	240040799	240040908	110	5	0.67762	0.820919	-0.143299	0.143299	HYPERMETHYLATED	-13.7252			HDAC4
		AACS	chr12	125599199	125599343	145	6	0.693542	0.83993	-0.146388	0.146388	HYPERMETHYLATED	-13.7232			AACS	Y
		KCTD20	chr6	36445620	36445686	67	6	0.551187	0.704957	-0.15377	0.15377	HYPERMETHYLATED	-13.7162			KCTD20
	H6PD		chr1	9305453	9305563	111	6	0.538125	0.700133	-0.162008	0.162008	HYPERMETHYLATED	-13.7123		H6PD
			chr21	45237760	45237861	102	5	0.320888	0.501309	-0.180421	0.180421	HYPERMETHYLATED	-13.7114
		LINC02691	chr14	104742102	104742172	71	7	0.569718	0.723193	-0.153475	0.153475	HYPERMETHYLATED	-13.7114			LINC02691
			chr19	39921686	39921855	170	5	0.328463	0.471239	-0.142776	0.142776	HYPERMETHYLATED	-13.7108
			chr2	20785926	20786035	110	5	0.733937	0.890472	-0.156536	0.156536	HYPERMETHYLATED	-8.5219					-0.148963
		RAPGEF1	chr9	134518332	134518423	92	4	0.644403	0.838216	-0.193812	0.193813	HYPERMETHYLATED	-13.7052			RAPGEF1
		BCL11B	chr14	99719570	99719643	74	4	0.559246	0.759083	-0.199837	0.199837	HYPERMETHYLATED	-13.7038			BCL11B
	NDUFB7		chr19	14677587	14677680	94	6	0.465012	0.604406	-0.139394	0.139394	HYPERMETHYLATED	-13.6906		NDUFB7
		MELTF	chr3	196751005	196751077	73	7	0.362264	0.64121	-0.278946	0.278946	HYPERMETHYLATED	-13.6839			MELTF
			chr17	80237416	80237469	54	4	0.541925	0.799128	-0.257203	0.257203	HYPERMETHYLATED	-13.6826
MIR3654		CHCHD3	chr7	132720079	132720136	58	4	0.529458	0.685876	-0.156417	0.156418	HYPERMETHYLATED	-9.07163	MIR3654		CHCHD3		-0.148397
			chr6	140018357	140018441	85	5	0.408627	0.63898	-0.230353	0.230353	HYPERMETHYLATED	-13.6773
		SPEN	chr1	16186025	16186110	86	4	0.595274	0.751597	-0.156323	0.156323	HYPERMETHYLATED	-8.88033			SPEN		-0.148069
		SH3BP4	chr2	235953204	235953284	81	6	0.79394	0.90063	-0.10669	0.10669	HYPERMETHYLATED	-13.6691			SH3BP4
			chr7	151001695	151001755	61	5	0.404682	0.620773	-0.216091	0.216091	HYPERMETHYLATED	-13.6619
		TCEA2	chr20	62696881	62697061	181	4	0.207727	0.363992	-0.156265	0.156265	HYPERMETHYLATED	-9.05742			TCEA2		-0.147599
HNRNPF		HNRNPF	chr10	43891637	43891698	62	4	0.277319	0.433559	-0.156239	0.156239	HYPERMETHYLATED	-9.16378	HNRNPF		HNRNPF	Y	-0.147501
		UGGT2	chr13	96534323	96534457	135	4	0.51	0.666202	-0.156201	0.156201	HYPERMETHYLATED	-8.83652			UGGT2		-0.147473
LPAR5	LPAR5	LPAR5	chr12	6740705	6741298	594	6	0.746734	0.85844	-0.111706	0.111706	HYPERMETHYLATED	-13.6605	LPAR5	LPAR5	LPAR5
		AFG1L	chr6	108722447	108722503	57	6	0.770228	0.952983	-0.182755	0.182755	HYPERMETHYLATED	-13.6494			AFG1L
		FRMD4B	chr3	69248143	69248217	75	7	0.724886	0.859681	-0.134795	0.134795	HYPERMETHYLATED	-13.6379			FRMD4B
			chr7	73079433	73079489	57	4	0.389558	0.545603	-0.156045	0.156045	HYPERMETHYLATED	-8.03521					-0.147277
		BAHCC1	chr17	79402809	79402881	73	4	0.292077	0.4481	-0.156023	0.156023	HYPERMETHYLATED	-8.8161			BAHCC1		-0.147162
		CCDC88C	chr14	91815819	91815890	72	6	0.516038	0.745636	-0.229598	0.229598	HYPERMETHYLATED	-13.6228			CCDC88C
			chr3	126924120	126926043	1924	5	0.487754	0.707685	-0.219931	0.219931	HYPERMETHYLATED	-13.6191
			chr20	4664664	4664827	164	5	0.288892	0.486381	-0.197489	0.197489	HYPERMETHYLATED	-13.6167
		PPP1R12B	chr1	202358664	202358788	125	5	0.643955	0.799406	-0.155451	0.155451	HYPERMETHYLATED	-13.6131			PPP1R12B
			chr12	7793452	7793551	100	4	0.568409	0.724151	-0.155742	0.155742	HYPERMETHYLATED	-8.01005					-0.146785
	POLR2E		chr19	1088588	1088673	86	4	0.352828	0.508529	-0.155701	0.155701	HYPERMETHYLATED	-9.82536		POLR2E			-0.146718
		CHST15	chr10	125790357	125790494	138	6	0.648698	0.823077	-0.174379	0.174379	HYPERMETHYLATED	-13.6076			CHST15
		KDM4B	chr19	4975893	4977605	1713	6	0.783095	0.895092	-0.111998	0.111998	HYPERMETHYLATED	-13.6056			KDM4B
	FBXL16		chr16	743679	743770	92	7	0.289282	0.471446	-0.182164	0.182164	HYPERMETHYLATED	-13.6045		FBXL16		Y
		BAHCC1	chr17	79380706	79380859	154	5	0.277245	0.508981	-0.231736	0.231736	HYPERMETHYLATED	-13.6025			BAHCC1	Y
			chrX	20323307	20323395	89	6	0.771279	0.933899	-0.16262	0.16262	HYPERMETHYLATED	-13.5977
		HDAC4	chr2	240243016	240244491	1476	4	0.705381	0.860979	-0.155598	0.155598	HYPERMETHYLATED	-13.589			HDAC4
		SERINC5	chr5	79446790	79448831	2042	5	0.698345	0.893226	-0.194881	0.194881	HYPERMETHYLATED	-13.5591			SERINC5
	ZNF831		chr20	57767281	57767352	72	6	0.778183	0.913889	-0.135706	0.135706	HYPERMETHYLATED	-13.5222		ZNF831		Y
	TSC2	TSC2	chr16	2115548	2115651	104	5	0.751929	0.873235	-0.121306	0.121306	HYPERMETHYLATED	-13.5162		TSC2	TSC2
			chr11	325982	326049	68	7	0.329072	0.518869	-0.189797	0.189797	HYPERMETHYLATED	-13.501
			chr9	137518479	137518608	130	5	0.581505	0.757591	-0.176086	0.176086	HYPERMETHYLATED	-13.4645
		ZNF710	chr15	90578664	90578779	116	5	0.268372	0.48326	-0.214888	0.214888	HYPERMETHYLATED	-13.4641			ZNF710
		FAM49B	chr8	131005835	131006574	740	5	0.72231	0.890381	-0.16807	0.16807	HYPERMETHYLATED	-13.4511			FAM49B
		SDK2	chr17	71551778	71551903	126	5	0.445854	0.687948	-0.242094	0.242094	HYPERMETHYLATED	-13.4457			SDK2
		NCOR2	chr12	124950553	124950669	117	4	0.272491	0.495455	-0.222964	0.222964	HYPERMETHYLATED	-13.4389			NCOR2
		EPB41	chr1	29288733	29288865	133	6	0.676064	0.808538	-0.132475	0.132475	HYPERMETHYLATED	-13.4385			EPB41
		EIF4E2	chr2	233445365	233445496	132	4	0.544185	0.779311	-0.235126	0.235126	HYPERMETHYLATED	-13.4303			EIF4E2
			chr22	42063192	42063269	78	5	0.530083	0.687184	-0.157101	0.157101	HYPERMETHYLATED	-13.4285
		GSE1	chr16	85676511	85676577	67	7	0.628342	0.755243	-0.126901	0.126901	HYPERMETHYLATED	-13.4258			GSE1	Y
			chr13	19956689	19956780	92	4	0.545106	0.825464	-0.280358	0.280358	HYPERMETHYLATED	-13.421
		CAPZA1	chr1	113178391	113178523	133	5	0.564254	0.792825	-0.228571	0.228571	HYPERMETHYLATED	-13.4196			CAPZA1
		FAM117B	chr2	203501715	203501839	125	6	0.772284	0.878117	-0.105833	0.105833	HYPERMETHYLATED	-13.4181			FAM117B
	SPATA13	SPATA13	chr13	24798144	24798200	57	7	0.69108	0.793763	-0.102683	0.102683	HYPERMETHYLATED	-13.4139		SPATA13	SPATA13
		SLC43A2	chr17	1486680	1486755	76	5	0.575292	0.731444	-0.156152	0.156153	HYPERMETHYLATED	-13.4041			SLC43A2
PKP1		PKP1	chr1	201253237	201253287	51	7	0.262079	0.395454	-0.133376	0.133375	HYPERMETHYLATED	-13.4033	PKP1		PKP1	Y
		EYA1	chr8	72318947	72319014	68	5	0.644866	0.8845	-0.239635	0.239635	HYPERMETHYLATED	-13.398			EYA1
			chr11	126003903	126004086	184	6	0.459459	0.621844	-0.162385	0.162385	HYPERMETHYLATED	-13.395
		LCP2	chr5	169689537	169689596	60	4	0.442924	0.660795	-0.217871	0.217871	HYPERMETHYLATED	-13.3929			LCP2
			chr11	64268306	64268366	61	6	0.793764	0.905456	-0.111693	0.111693	HYPERMETHYLATED	-13.3883
		PASK	chr2	242067416	242067493	78	5	0.615471	0.777506	-0.162035	0.162035	HYPERMETHYLATED	-13.3725			PASK
		TMEM144	chr4	159149885	159149981	97	5	0.763403	0.927722	-0.164319	0.164319	HYPERMETHYLATED	-13.3724			TMEM144
		SEPTIN9	chr17	75452184	75452770	587	5	0.562468	0.730223	-0.167755	0.167755	HYPERMETHYLATED	-13.3706			SEPTIN9
		AK2	chr1	33492597	33492687	91	5	0.691185	0.86306	-0.171875	0.171875	HYPERMETHYLATED	-13.3683			AK2
			chr16	4666947	4667049	103	8	0.56549	0.717288	-0.151798	0.151798	HYPERMETHYLATED	-13.3602
		PISD	chr22	32024869	32024963	95	4	0.394309	0.631747	-0.237438	0.237438	HYPERMETHYLATED	-13.3574			PISD
		POLR1A	chr2	86265052	86265212	161	4	0.540597	0.737625	-0.197028	0.197028	HYPERMETHYLATED	-13.3524			POLR1A
			chr21	44810140	44810211	72	6	0.628314	0.783191	-0.154876	0.154876	HYPERMETHYLATED	-13.3463
		PAX7	chr1	19049125	19049271	147	5	0.491823	0.723988	-0.232165	0.232165	HYPERMETHYLATED	-13.3419			PAX7
		CCDC88C	chr14	91881488	91881580	93	5	0.318769	0.471697	-0.152928	0.152928	HYPERMETHYLATED	-13.3273			CCDC88C
			chr5	180591974	180592028	55	6	0.499585	0.690413	-0.190829	0.190829	HYPERMETHYLATED	-13.3252
	SLC22A18	SLC22A18	chr11	2930553	2930625	73	7	0.466369	0.599474	-0.133105	0.133105	HYPERMETHYLATED	-13.3103		SLC22A18	SLC22A18	Y
SMIM38	SMIM38	LOC338694,SMIM38	chr11	68923574	68923627	54	4	0.387806	0.541295	-0.153489	0.153489	HYPERMETHYLATED	-8.99463	SMIM38	SMIM38	LOC338694,SMIM38		-0.144165
			chr12	110068750	110068852	103	5	0.553305	0.763392	-0.210086	0.210086	HYPERMETHYLATED	-13.3069
		SPOP	chr17	47751234	47751364	131	4	0.557599	0.771459	-0.21386	0.213859	HYPERMETHYLATED	-13.3053			SPOP
		RHOF	chr12	122225393	122225578	186	7	0.666221	0.791419	-0.125198	0.125198	HYPERMETHYLATED	-13.2998			RHOF
		CHD3	chr17	7814527	7814648	122	4	0.519316	0.672672	-0.153356	0.153356	HYPERMETHYLATED	-9.46913			CHD3		-0.143877
		SRC	chr20	36025111	36025187	77	7	0.559898	0.67058	-0.110682	0.110682	HYPERMETHYLATED	-13.2895			SRC
			chr16	1980384	1980455	72	4	0.337419	0.67389	-0.336471	0.336471	HYPERMETHYLATED	-13.2852
		LHPP	chr10	126300769	126300843	75	6	0.11852	0.241651	-0.123131	0.123131	HYPERMETHYLATED	-13.2797			LHPP
	SCRT1		chr8	145555343	145555402	60	7	0.0952117	0.206653	-0.111441	0.111441	HYPERMETHYLATED	-13.2777		SCRT1		Y
			chr1	11382919	11383376	458	5	0.734775	0.881574	-0.146799	0.146799	HYPERMETHYLATED	-13.2751
			chr19	15610922	15610978	57	6	0.522967	0.653593	-0.130626	0.130626	HYPERMETHYLATED	-13.269
			chr5	15385358	15385473	116	5	0.649665	0.850444	-0.200779	0.200779	HYPERMETHYLATED	-13.2623
			chr2	11087220	11087283	64	5	0.197066	0.354181	-0.157115	0.157115	HYPERMETHYLATED	-13.2468
CD3G			chr11	118214462	118214531	70	4	0.558516	0.751989	-0.193473	0.193473	HYPERMETHYLATED	-13.2456	CD3G
			chr5	1144351	1144416	66	4	0.503376	0.656259	-0.152884	0.152883	HYPERMETHYLATED	-9.93154					-0.143299
		STK17A	chr7	43624517	43624668	152	6	0.505882	0.705519	-0.199637	0.199637	HYPERMETHYLATED	-13.2387			STK17A
		TSNARE1	chr8	143316652	143316702	51	6	0.492734	0.685179	-0.192445	0.192445	HYPERMETHYLATED	-13.231			TSNARE1
	A4GALT		chr22	43089581	43089654	74	6	0.537083	0.686875	-0.149792	0.149792	HYPERMETHYLATED	-13.2088		A4GALT		Y
			chr19	47316268	47316383	116	5	0.598696	0.752855	-0.154159	0.154159	HYPERMETHYLATED	-13.2076
		TMEM131L	chr4	154392427	154394524	2098	5	0.649899	0.800974	-0.151075	0.151075	HYPERMETHYLATED	-13.2014			TMEM131L
			chr22	24602444	24602504	61	5	0.269784	0.47031	-0.200526	0.200527	HYPERMETHYLATED	-13.1919
			chr9	139589413	139589481	69	6	0.606179	0.733564	-0.127385	0.127385	HYPERMETHYLATED	-13.1778
	SNED1	SNED1	chr2	241976579	241976658	80	6	0.766395	0.883785	-0.11739	0.11739	HYPERMETHYLATED	-13.1583		SNED1	SNED1
	CTBP1-AS	CTBP1	chr4	1211062	1211169	108	6	0.394885	0.594749	-0.199864	0.199864	HYPERMETHYLATED	-13.158		CTBP1-AS	CTBP1
	RGS9BP		chr19	33168074	33168134	61	5	0.10899	0.261499	-0.152509	0.152509	HYPERMETHYLATED	-9.85225		RGS9BP		Y	-0.142776
			chr1	179793684	179796750	3067	5	0.357453	0.562926	-0.205473	0.205473	HYPERMETHYLATED	-13.1554
		MAD1L1	chr7	2124203	2124334	132	6	0.241453	0.442247	-0.200794	0.200794	HYPERMETHYLATED	-13.1514			MAD1L1
		ARHGAP26	chr5	142166400	142166505	106	5	0.703028	0.87089	-0.167861	0.167862	HYPERMETHYLATED	-13.1489			ARHGAP26
			chr12	116724219	116724331	113	5	0.441866	0.631151	-0.189285	0.189285	HYPERMETHYLATED	-13.1475
		DNM2	chr19	10916432	10916549	118	5	0.221641	0.456849	-0.235208	0.235208	HYPERMETHYLATED	-13.1423			DNM2
		CD6	chr11	60749231	60749303	73	4	0.719521	0.871848	-0.152327	0.152327	HYPERMETHYLATED	-9.65866			CD6		-0.142474
		NOL4L,LOC101929698	chr20	31104179	31104295	117	5	0.379751	0.611927	-0.232176	0.232176	HYPERMETHYLATED	-13.1403			NOL4L,LOC101929698
	AP5B1		chr11	65547154	65547235	82	7	0.51702	0.642855	-0.125835	0.125835	HYPERMETHYLATED	-13.1349		AP5B1
			chr21	43445208	43445321	114	4	0.420367	0.640003	-0.219636	0.219636	HYPERMETHYLATED	-13.1189
		DAPP1	chr4	100772790	100773005	216	6	0.647381	0.828751	-0.18137	0.18137	HYPERMETHYLATED	-13.1186			DAPP1
			chr11	15928339	15928425	87	4	0.384018	0.625248	-0.24123	0.24123	HYPERMETHYLATED	-13.1184
			chr1	10997503	10997668	166	5	0.629469	0.781435	-0.151965	0.151965	HYPERMETHYLATED	-13.1152
			chr4	686870	686937	68	5	0.513901	0.681683	-0.167782	0.167782	HYPERMETHYLATED	-13.1142
			chr16	87843170	87843351	182	5	0.12088	0.298383	-0.177503	0.177503	HYPERMETHYLATED	-13.1001
			chr8	6110934	6110988	55	6	0.690825	0.841153	-0.150328	0.150328	HYPERMETHYLATED	-13.0955
	MTRR	MTRR	chr5	7873542	7873601	60	4	0.503768	0.718123	-0.214355	0.214354	HYPERMETHYLATED	-13.0917		MTRR	MTRR
		MYO9B	chr19	17218500	17218560	61	4	0.415612	0.664645	-0.249033	0.249033	HYPERMETHYLATED	-13.0605			MYO9B
		ADAP1	chr7	964741	964870	130	7	0.70388	0.82985	-0.12597	0.12597	HYPERMETHYLATED	-13.0588			ADAP1
		GAS7	chr17	10051859	10051966	108	5	0.660575	0.864206	-0.203631	0.203631	HYPERMETHYLATED	-13.0568			GAS7
			chr1	26970064	26970121	58	4	0.67831	0.829917	-0.151607	0.151607	HYPERMETHYLATED	-8.6572					-0.141349
			chr1	41786660	41786720	61	5	0.70917	0.838142	-0.128972	0.128972	HYPERMETHYLATED	-13.0407
			chr6	106035279	106035454	176	5	0.700472	0.877099	-0.176627	0.176627	HYPERMETHYLATED	-13.0277
	ARHGDIA		chr17	79826272	79826331	60	6	0.72588	0.845711	-0.119831	0.119831	HYPERMETHYLATED	-13.026		ARHGDIA
			chr1	1081796	1081900	105	5	0.5688	0.745148	-0.176348	0.176348	HYPERMETHYLATED	-13.0237
		TNIP1	chr5	150458910	150459041	132	5	0.754818	0.891478	-0.136661	0.136661	HYPERMETHYLATED	-13.0194			TNIP1
	HAS3	HAS3	chr16	69148650	69148751	102	6	0.612595	0.743709	-0.131114	0.131114	HYPERMETHYLATED	-13.0123		HAS3	HAS3
			chr10	11952310	11952378	69	4	0.572651	0.759818	-0.187166	0.187166	HYPERMETHYLATED	-12.9968
			chr22	39486655	39486829	175	6	0.226704	0.365091	-0.138387	0.138387	HYPERMETHYLATED	-12.996
			chr15	93575910	93576022	113	7	0.634223	0.740148	-0.105926	0.105925	HYPERMETHYLATED	-12.9904
			chr1	201532271	201532393	123	6	0.799862	0.930306	-0.130444	0.130444	HYPERMETHYLATED	-12.9801
		NDRG3	chr20	35361853	35361909	57	6	0.740643	0.861711	-0.121068	0.121068	HYPERMETHYLATED	-12.9692			NDRG3
	SLC47A1	SLC47A1	chr17	19463534	19463716	183	6	0.524644	0.716207	-0.191562	0.191562	HYPERMETHYLATED	-12.9667		SLC47A1	SLC47A1
			chr17	38698069	38698239	171	4	0.543757	0.694701	-0.150944	0.150944	HYPERMETHYLATED	-9.71571					-0.140155
IL2RB		IL2RB	chr22	37545344	37545508	165	5	0.550552	0.723121	-0.172569	0.172569	HYPERMETHYLATED	-12.9613	IL2RB		IL2RB
		TARP	chr7	38301213	38301270	58	5	0.800702	0.939377	-0.138675	0.138675	HYPERMETHYLATED	-12.9583			TARP
		PTPRN2	chr7	157438461	157438557	97	5	0.525283	0.685161	-0.159879	0.159879	HYPERMETHYLATED	-12.9478			PTPRN2
	UBALD2	UBALD2	chr17	74264907	74267555	2649	5	0.610316	0.798692	-0.188376	0.188376	HYPERMETHYLATED	-12.9476		UBALD2	UBALD2
			chr17	37018643	37018745	103	4	0.726363	0.877006	-0.150643	0.150643	HYPERMETHYLATED	-9.42805					-0.139699
			chr2	28655427	28655522	96	4	0.668484	0.819105	-0.150621	0.150621	HYPERMETHYLATED	-9.57669					-0.139633
		CUX2	chr12	111609220	111609346	127	5	0.48074	0.650828	-0.170087	0.170087	HYPERMETHYLATED	-12.934			CUX2
			chr12	115200322	115200382	61	4	0.519753	0.670292	-0.150539	0.150539	HYPERMETHYLATED	-9.59221					-0.139394
		NTSR1	chr20	61377593	61381182	3590	6	0.730429	0.846859	-0.11643	0.11643	HYPERMETHYLATED	-12.933			NTSR1
			chr12	122125445	122125580	136	4	0.298036	0.448541	-0.150506	0.150506	HYPERMETHYLATED	-8.09788					-0.139386
		LPCAT1	chr5	1518784	1518935	152	5	0.735482	0.881768	-0.146287	0.146287	HYPERMETHYLATED	-12.9327			LPCAT1
		MYH9	chr22	36775694	36775872	179	5	0.373422	0.542321	-0.168899	0.168899	HYPERMETHYLATED	-12.932			MYH9
			chr17	406426	406501	76	6	0.507151	0.800037	-0.292886	0.292886	HYPERMETHYLATED	-12.9297				Y
		TMEM204,IFT140	chr16	1586043	1586128	86	6	0.416167	0.583419	-0.167252	0.167252	HYPERMETHYLATED	-12.9289			TMEM204,IFT140
		ITPK1	chr14	93486159	93486362	204	4	0.752089	0.902357	-0.150268	0.150268	HYPERMETHYLATED	-9.0715			ITPK1		-0.138773
		MOB3A	chr19	2085739	2085819	81	4	0.367043	0.604693	-0.23765	0.23765	HYPERMETHYLATED	-12.9245			MOB3A
			chr11	1803760	1803878	119	4	0.383868	0.637655	-0.253787	0.253787	HYPERMETHYLATED	-12.9236
			chr20	24093879	24098503	4625	5	0.662196	0.828379	-0.166183	0.166183	HYPERMETHYLATED	-12.9196
			chr20	46123585	46123706	122	4	0.785709	0.984422	-0.198714	0.198714	HYPERMETHYLATED	-12.9191
		COL23A1	chr5	177856212	177856320	109	5	0.533205	0.717435	-0.18423	0.18423	HYPERMETHYLATED	-12.9124			COL23A1
	MAN2A2		chr15	91455395	91455452	58	6	0.606846	0.814227	-0.20738	0.20738	HYPERMETHYLATED	-12.9111		MAN2A2
RETREG1		LOC101929524	chr5	16618052	16618135	84	5	0.582844	0.720614	-0.137769	0.13777	HYPERMETHYLATED	-12.898	RETREG1		LOC101929524
	C14orf180		chr14	105056071	105056171	101	6	0.711841	0.864784	-0.152944	0.152944	HYPERMETHYLATED	-12.8976		C14orf180
		ARMC9	chr2	232160202	232160290	89	4	0.673509	0.82333	-0.149821	0.149821	HYPERMETHYLATED	-9.61241			ARMC9		-0.13815
	OGFR		chr20	61443993	61444074	82	5	0.462528	0.69484	-0.232312	0.232312	HYPERMETHYLATED	-12.8847		OGFR
			chr22	50222528	50223694	1167	5	0.751594	0.895581	-0.143987	0.143987	HYPERMETHYLATED	-12.8764
		GNG7	chr19	2596078	2596131	54	6	0.731874	0.874015	-0.142141	0.142141	HYPERMETHYLATED	-12.8756			GNG7
		STK32C	chr10	134069336	134069391	56	5	0.62888	0.778582	-0.149703	0.149703	HYPERMETHYLATED	-9.84353			STK32C		-0.137573
PGLYRP4			chr1	153322266	153322488	223	5	0.515601	0.698821	-0.18322	0.18322	HYPERMETHYLATED	-12.8733	PGLYRP4
RGS12		RGS12	chr4	3372123	3372248	126	5	0.661355	0.820176	-0.15882	0.15882	HYPERMETHYLATED	-12.8731	RGS12		RGS12
			chr16	85395472	85395553	82	6	0.6377	0.758474	-0.120774	0.120774	HYPERMETHYLATED	-12.8658
		CTSD	chr11	1778175	1778248	74	5	0.615787	0.789113	-0.173326	0.173326	HYPERMETHYLATED	-12.8641			CTSD
	C1QL4		chr12	49726761	49726822	62	7	0.124015	0.234626	-0.110611	0.110611	HYPERMETHYLATED	-12.8614		C1QL4		Y
		RIMBP2	chr12	131141986	131142121	136	6	0.687914	0.857321	-0.169406	0.169406	HYPERMETHYLATED	-12.8501			RIMBP2
	KCNA1		chr12	5020711	5020778	68	6	0.238688	0.420345	-0.181657	0.181657	HYPERMETHYLATED	-12.8498		KCNA1		Y
	N4BP3	N4BP3	chr5	177548258	177548398	141	6	0.0681515	0.176687	-0.108535	0.108535	HYPERMETHYLATED	-12.8485		N4BP3	N4BP3
	LOC101927851	LOC101927851	chr1	235093701	235093883	183	5	0.504664	0.664161	-0.159497	0.159498	HYPERMETHYLATED	-12.8479		LOC101927851	LOC101927851
			chr1	29108025	29108090	66	5	0.73783	0.890643	-0.152813	0.152813	HYPERMETHYLATED	-12.8443
			chr18	76766046	76766106	61	4	0.699053	0.847965	-0.148912	0.148912	HYPERMETHYLATED	-9.45699				Y	-0.136903
	LINC01366		chr5	169761811	169763534	1724	4	0.379328	0.595626	-0.216299	0.216299	HYPERMETHYLATED	-12.8432		LINC01366
		WT1	chr11	32449367	32449417	51	5	0.0880154	0.236841	-0.148825	0.148825	HYPERMETHYLATED	-9.69127			WT1	Y	-0.136628
		TUT4	chr1	52945392	52945482	91	6	0.439967	0.611843	-0.171876	0.171876	HYPERMETHYLATED	-12.8397			TUT4
SEC16A	C9orf163		chr9	139379018	139379090	73	4	0.406431	0.554995	-0.148564	0.148564	HYPERMETHYLATED	-8.37042	SEC16A	C9orf163		Y	-0.136267
		SARAF	chr8	29938377	29938430	54	5	0.62948	0.772203	-0.142723	0.142723	HYPERMETHYLATED	-12.8377			SARAF
		EHD1	chr11	64626136	64626220	85	4	0.12404	0.335768	-0.211728	0.211728	HYPERMETHYLATED	-12.8251			EHD1
C11orf52	HSPB2-C11orf52,C11orf52	CRYAB	chr11	111789603	111789693	91	5	0.563241	0.751396	-0.188155	0.188155	HYPERMETHYLATED	-12.817	C11orf52	HSPB2-C11orf52,C11orf52	CRYAB
		LRRC47	chr1	3705262	3706616	1355	4	0.598638	0.746913	-0.148275	0.148275	HYPERMETHYLATED	-6.40604			LRRC47		-0.136074
			chr1	9446380	9446471	92	4	0.182014	0.330176	-0.148162	0.148162	HYPERMETHYLATED	-9.97212					-0.135974
			chr14	23009908	23012759	2852	6	0.688643	0.788952	-0.10031	0.10031	HYPERMETHYLATED	-12.8162
			chr7	413094	413147	54	4	0.29179	0.439855	-0.148066	0.148066	HYPERMETHYLATED	-9.85393					-0.135929
S100A10			chr1	151967061	151967149	89	4	0.505575	0.653597	-0.148022	0.148022	HYPERMETHYLATED	-8.70674	S100A10				-0.135885
		KCNH2	chr7	150671088	150671161	74	4	0.120018	0.268031	-0.148012	0.148012	HYPERMETHYLATED	-7.03643			KCNH2		-0.135823
		IGF1R	chr15	99489892	99489988	97	4	0.321654	0.469591	-0.147937	0.147937	HYPERMETHYLATED	-9.37368			IGF1R		-0.135788
MIR138-2	MIR138-2		chr16	56892413	56892470	58	6	0.133471	0.315678	-0.182207	0.182207	HYPERMETHYLATED	-12.8148	MIR138-2	MIR138-2
		BAHCC1	chr17	79407219	79407276	58	5	0.704303	0.85198	-0.147677	0.147677	HYPERMETHYLATED	-8.42971			BAHCC1		-0.135676
		FOXK1	chr7	4779312	4779365	54	5	0.750867	0.871021	-0.120154	0.120154	HYPERMETHYLATED	-12.8113			FOXK1
		ZBTB38	chr3	141160614	141160681	68	4	0.466173	0.667988	-0.201814	0.201814	HYPERMETHYLATED	-12.8101			ZBTB38
		MICAL3	chr22	18479339	18479567	229	5	0.198929	0.382843	-0.183913	0.183913	HYPERMETHYLATED	-12.8039			MICAL3
			chr2	121957586	121957678	93	4	0.364979	0.664129	-0.29915	0.29915	HYPERMETHYLATED	-12.8035
		TTC38	chr22	46677320	46677432	113	5	0.565116	0.694497	-0.129381	0.129381	HYPERMETHYLATED	-12.801			TTC38
	LAMA5	MIR1-1HG-AS1,LAMA5	chr20	60913174	60913262	89	6	0.675133	0.806557	-0.131423	0.131423	HYPERMETHYLATED	-12.7962		LAMA5	MIR1-1HG-AS1,LAMA5
		SNAP47	chr1	227953933	227953997	65	5	0.273765	0.465237	-0.191472	0.191472	HYPERMETHYLATED	-12.7793			SNAP47
LOXHD1	LOXHD1		chr18	44140164	44140256	93	4	0.498582	0.645859	-0.147278	0.147278	HYPERMETHYLATED	-8.34416	LOXHD1	LOXHD1			-0.134859
		SH3RF3	chr2	109840995	109841063	69	4	0.247415	0.510441	-0.263026	0.263027	HYPERMETHYLATED	-12.7755			SH3RF3
		TESC	chr12	117489399	117489554	156	4	0.730539	0.877802	-0.147263	0.147263	HYPERMETHYLATED	-9.4877			TESC		-0.134562
	C20orf204		chr20	62666392	62666501	110	4	0.729114	0.876308	-0.147195	0.147195	HYPERMETHYLATED	-8.98836		C20orf204			-0.134506
	RBM4	RBM14-RBM4	chr11	66407213	66407339	127	6	0.542939	0.730597	-0.187658	0.187658	HYPERMETHYLATED	-12.7666		RBM4	RBM14-RBM4
		NCOR2	chr12	124903454	124903534	81	4	0.64709	0.794225	-0.147135	0.147135	HYPERMETHYLATED	-9.41985			NCOR2		-0.13417
			chr22	39173212	39173278	67	5	0.798961	0.922069	-0.123108	0.123108	HYPERMETHYLATED	-12.7651
		FYB1	chr5	39188738	39188794	57	4	0.603503	0.788907	-0.185404	0.185404	HYPERMETHYLATED	-12.7608			FYB1
			chr11	69680115	69680194	80	4	0.746976	0.893827	-0.14685	0.14685	HYPERMETHYLATED	-8.5764					-0.133958
	MYH10		chr17	8379148	8379225	78	5	0.413099	0.618429	-0.205329	0.205329	HYPERMETHYLATED	-12.7598		MYH10
		GNA11	chr19	3112822	3112892	71	5	0.696691	0.817986	-0.121296	0.121296	HYPERMETHYLATED	-12.752			GNA11	Y
	UBR4		chr1	19400925	19401069	145	4	0.499561	0.729153	-0.229593	0.229593	HYPERMETHYLATED	-12.7445		UBR4
		ETS1	chr11	128382462	128382546	85	4	0.500654	0.711271	-0.210617	0.210617	HYPERMETHYLATED	-12.7389			ETS1
			chr9	115487747	115489963	2217	6	0.789212	0.897913	-0.108701	0.108701	HYPERMETHYLATED	-12.7371
		CEP63	chr3	134207853	134207917	65	4	0.625338	0.808296	-0.182957	0.182957	HYPERMETHYLATED	-12.7364			CEP63
			chr6	3171036	3171091	56	5	0.831501	0.945019	-0.113517	0.113517	HYPERMETHYLATED	-12.7231
			chr18	9986093	9986159	67	4	0.667969	0.914153	-0.246184	0.246184	HYPERMETHYLATED	-12.7007
	EHD1		chr11	64621443	64621503	61	5	0.286719	0.473525	-0.186806	0.186806	HYPERMETHYLATED	-12.6969		EHD1		Y
		SLAMF1	chr1	160596069	160596148	80	4	0.538894	0.726754	-0.18786	0.18786	HYPERMETHYLATED	-12.6787			SLAMF1
LSP1			chr11	1871764	1873840	2077	5	0.449603	0.608417	-0.158815	0.158815	HYPERMETHYLATED	-12.6762	LSP1
		NFATC1	chr18	77225728	77225815	88	5	0.684218	0.890687	-0.206469	0.206469	HYPERMETHYLATED	-12.6739			NFATC1
			chr14	101154977	101155098	122	6	0.669308	0.791191	-0.121883	0.121883	HYPERMETHYLATED	-12.6698
		ST6GAL1	chr3	186745380	186745469	90	4	0.183815	0.378279	-0.194464	0.194464	HYPERMETHYLATED	-12.6629			ST6GAL1
		TMEM217	chr6	37197319	37197397	79	6	0.686357	0.824844	-0.138488	0.138488	HYPERMETHYLATED	-12.6524			TMEM217
		PPP2R5C	chr14	102289629	102289698	70	4	0.5596	0.74039	-0.18079	0.18079	HYPERMETHYLATED	-12.6447			PPP2R5C
			chr19	824601	824669	69	6	0.666633	0.789127	-0.122494	0.122494	HYPERMETHYLATED	-12.6435
		BTBD2	chr19	2010784	2010839	56	5	0.724958	0.89529	-0.170332	0.170332	HYPERMETHYLATED	-12.6409			BTBD2
			chr8	142545201	142545253	53	4	0.676953	0.822632	-0.145679	0.145679	HYPERMETHYLATED	-9.24418					-0.132581
		DNAJC17	chr15	41097638	41097739	102	5	0.749407	0.871119	-0.121712	0.121712	HYPERMETHYLATED	-12.6403			DNAJC17
	EML6		chr2	55186257	55186336	80	4	0.530866	0.67647	-0.145604	0.145604	HYPERMETHYLATED	-9.63913		EML6			-0.132451
		ARHGEF1	chr19	42393818	42393920	103	4	0.334337	0.625523	-0.291186	0.291186	HYPERMETHYLATED	-12.6322			ARHGEF1
		TNFRSF1B	chr1	12232262	12232334	73	4	0.344584	0.538323	-0.19374	0.19374	HYPERMETHYLATED	-12.6281			TNFRSF1B
		MLLT1	chr19	6236414	6236537	124	5	0.49908	0.680088	-0.181008	0.181008	HYPERMETHYLATED	-12.6231			MLLT1
			chr15	38945638	38945752	115	4	0.562632	0.760108	-0.197476	0.197476	HYPERMETHYLATED	-12.622
			chr11	71403732	71403807	76	5	0.663587	0.844127	-0.18054	0.18054	HYPERMETHYLATED	-12.6179
		ZNF664-RFLNA	chr12	124712772	124712883	112	6	0.799531	0.906211	-0.10668	0.10668	HYPERMETHYLATED	-12.6059			ZNF664-RFLNA
		CDC25B	chr20	3777513	3777684	172	4	0.589616	0.796279	-0.206663	0.206663	HYPERMETHYLATED	-12.6021			CDC25B
		ESPN	chr1	6513450	6514275	826	5	0.294311	0.439483	-0.145172	0.145172	HYPERMETHYLATED	-9.94926			ESPN	Y	-0.131359
IRF2BPL			chr14	77495672	77495771	100	6	0.236137	0.380865	-0.144729	0.144729	HYPERMETHYLATED	-12.592	IRF2BPL
	SAPCD2		chr9	139957004	139957061	58	5	0.4303	0.645035	-0.214734	0.214734	HYPERMETHYLATED	-12.5856		SAPCD2
	PRSS30P		chr16	2891262	2891324	63	4	0.379523	0.524444	-0.144921	0.144921	HYPERMETHYLATED	-7.84265		PRSS30P			-0.131182
ZNF433-AS1			chr19	12097694	12097768	75	5	0.418284	0.627442	-0.209158	0.209158	HYPERMETHYLATED	-12.583	ZNF433-AS1
TIPIN			chr15	66649385	66649482	98	4	0.209902	0.483092	-0.27319	0.27319	HYPERMETHYLATED	-12.5753	TIPIN
		GTF2IRD1	chr7	73984259	73984329	71	5	0.686372	0.823758	-0.137386	0.137386	HYPERMETHYLATED	-12.5651			GTF2IRD1
		VASH2	chr1	213154949	213155054	106	4	0.564973	0.767988	-0.203015	0.203015	HYPERMETHYLATED	-12.5583			VASH2
SLAMF8		SLAMF8	chr1	159797248	159797299	52	4	0.823432	0.96815	-0.144718	0.144718	HYPERMETHYLATED	-9.58072	SLAMF8		SLAMF8		-0.131058
	LCP2		chr5	169695416	169695483	68	4	0.351519	0.550669	-0.19915	0.19915	HYPERMETHYLATED	-12.5539		LCP2
		FAM102A	chr9	130737435	130737485	51	4	0.731705	0.868671	-0.136966	0.136966	HYPERMETHYLATED	-12.5509			FAM102A
		ANKRD13A	chr12	110438486	110438625	140	4	0.73583	0.887555	-0.151725	0.151725	HYPERMETHYLATED	-12.5459			ANKRD13A
		AGO2	chr8	141571973	141572044	72	4	0.582861	0.727515	-0.144654	0.144654	HYPERMETHYLATED	-8.19141			AGO2		-0.130752
	RPTOR	RPTOR	chr17	78866187	78867036	850	4	0.56498	0.753934	-0.188953	0.188953	HYPERMETHYLATED	-12.5418		RPTOR	RPTOR
			chr8	61948073	61951261	3189	6	0.714933	0.840052	-0.125119	0.125119	HYPERMETHYLATED	-12.5396
		MCRIP1	chr17	79787272	79787337	66	6	0.597422	0.769523	-0.172101	0.172101	HYPERMETHYLATED	-12.5381			MCRIP1
		RASA3	chr13	114817808	114817871	64	4	0.611311	0.78044	-0.169128	0.169128	HYPERMETHYLATED	-12.5286			RASA3
			chr7	63962526	63962579	54	4	0.668934	0.813453	-0.144518	0.144518	HYPERMETHYLATED	-8.24693					-0.130461
		FZR1	chr19	3516853	3516932	80	5	0.698795	0.812479	-0.113683	0.113683	HYPERMETHYLATED	-12.518			FZR1
	FBXL16		chr16	743494	743572	79	4	0.601377	0.74573	-0.144353	0.144353	HYPERMETHYLATED	-7.24402		FBXL16		Y	-0.130435
	BAIAP2-DT		chr17	79004970	79005078	109	5	0.211987	0.410886	-0.198899	0.198899	HYPERMETHYLATED	-12.5012		BAIAP2-DT
MOB2		MOB2	chr11	1507479	1507545	67	5	0.591774	0.722957	-0.131182	0.131182	HYPERMETHYLATED	-12.4958	MOB2		MOB2
		PIP5K1C	chr19	3698228	3698306	79	5	0.735494	0.846576	-0.111082	0.111082	HYPERMETHYLATED	-12.4939			PIP5K1C	Y
		ABHD17A	chr19	1883560	1883796	237	6	0.632035	0.741857	-0.109822	0.109822	HYPERMETHYLATED	-12.482			ABHD17A
			chr10	133581347	133581403	57	6	0.665797	0.844635	-0.178838	0.178838	HYPERMETHYLATED	-12.4679
		SEPTIN9	chr17	75458447	75458661	215	5	0.401379	0.555931	-0.154553	0.154553	HYPERMETHYLATED	-12.4657			SEPTIN9
	NPAS3		chr14	34270078	34270138	61	5	0.305729	0.543815	-0.238086	0.238086	HYPERMETHYLATED	-12.4656		NPAS3		Y
			chr18	76766191	76766250	60	7	0.718126	0.865627	-0.147501	0.147501	HYPERMETHYLATED	-12.458				Y
		CRAMP1	chr16	1690723	1690824	102	4	0.398112	0.574011	-0.175899	0.175899	HYPERMETHYLATED	-12.4562			CRAMP1
		WDFY1	chr2	224746803	224746920	118	5	0.738242	0.864435	-0.126193	0.126193	HYPERMETHYLATED	-12.451			WDFY1
		EHD1	chr11	64631555	64631637	83	4	0.451749	0.716332	-0.264583	0.264583	HYPERMETHYLATED	-12.4447			EHD1
			chr10	100086384	100086471	88	5	0.491229	0.695599	-0.20437	0.20437	HYPERMETHYLATED	-12.4429
		MICALL2	chr7	1481368	1481439	72	6	0.731256	0.859701	-0.128445	0.128445	HYPERMETHYLATED	-12.4336			MICALL2
		CCDC42	chr17	8644170	8644730	561	5	0.2686	0.471778	-0.203177	0.203177	HYPERMETHYLATED	-12.4332			CCDC42
PFN3	PFN3		chr5	176827636	176827697	62	7	0.197878	0.333453	-0.135575	0.135575	HYPERMETHYLATED	-12.4269	PFN3	PFN3		Y
		CCDC149	chr4	24975811	24975905	95	5	0.154686	0.410786	-0.256099	0.256099	HYPERMETHYLATED	-12.426			CCDC149
		GALNT9	chr12	132696704	132697185	482	4	0.788466	0.907227	-0.118761	0.118761	HYPERMETHYLATED	-12.421			GALNT9	Y
			chr5	141615686	141616104	419	7	0.393901	0.524545	-0.130644	0.130644	HYPERMETHYLATED	-12.42
			chr9	127581018	127581284	267	5	0.486518	0.686235	-0.199717	0.199717	HYPERMETHYLATED	-12.4189
	LILRB2		chr19	54782691	54782759	69	5	0.77347	0.916769	-0.1433	0.1433	HYPERMETHYLATED	-8.89448		LILRB2			-0.128917
		LINC02199	chr5	8870544	8870596	53	5	0.818986	0.926708	-0.107722	0.107722	HYPERMETHYLATED	-12.4142			LINC02199
			chr18	10101378	10101434	57	5	0.310501	0.557273	-0.246772	0.246772	HYPERMETHYLATED	-12.4113
	CPLX1		chr4	778665	778780	116	7	0.594495	0.741858	-0.147363	0.147363	HYPERMETHYLATED	-12.4094		CPLX1		Y
		PXN	chr12	120654915	120655057	143	5	0.584992	0.82239	-0.237398	0.237398	HYPERMETHYLATED	-12.4075			PXN
		KIF26B-AS1,KIF26B	chr1	245396079	245396147	69	5	0.646402	0.806158	-0.159756	0.159756	HYPERMETHYLATED	-12.4069			KIF26B-AS1,KIF26B
		MCF2L	chr13	113649182	113649260	79	6	0.734642	0.895061	-0.160419	0.160419	HYPERMETHYLATED	-12.4007			MCF2L	Y
	FOXJ1		chr17	74133532	74133614	83	5	0.170806	0.393283	-0.222477	0.222477	HYPERMETHYLATED	-12.3937		FOXJ1
		PUM2	chr2	20548544	20548614	71	5	0.611921	0.748367	-0.136446	0.136446	HYPERMETHYLATED	-12.3918			PUM2
		FAM53B	chr10	126383181	126383250	70	4	0.680502	0.841789	-0.161286	0.161286	HYPERMETHYLATED	-12.3896			FAM53B
		SPATA3-AS1	chr2	231854852	231854914	63	5	0.385402	0.616719	-0.231317	0.231317	HYPERMETHYLATED	-12.3837			SPATA3-AS1
			chr13	114917243	114917297	55	5	0.370839	0.535923	-0.165084	0.165085	HYPERMETHYLATED	-12.3836
			chr5	72599579	72599635	57	5	0.0770581	0.21266	-0.135601	0.135601	HYPERMETHYLATED	-12.3813				Y
		WNK1	chr12	868589	868657	69	5	0.812087	0.923275	-0.111188	0.111188	HYPERMETHYLATED	-12.3739			WNK1
	CSNK1D	CSNK1D	chr17	80202938	80204281	1344	4	0.578601	0.721262	-0.142661	0.142661	HYPERMETHYLATED	-5.0274		CSNK1D	CSNK1D	Y	-0.127609
			chr11	2233218	2233278	61	5	0.584362	0.726969	-0.142607	0.142607	HYPERMETHYLATED	-5.38491					-0.127416
			chr7	399597	399657	61	5	0.387516	0.530109	-0.142593	0.142593	HYPERMETHYLATED	-9.89666					-0.127385
SOX30	SOX30	SOX30	chr5	157079126	157079200	75	5	0.447834	0.659674	-0.21184	0.21184	HYPERMETHYLATED	-12.371	SOX30	SOX30	SOX30	Y
GRAP2		GRAP2	chr22	40323181	40323271	91	4	0.543137	0.756433	-0.213296	0.213296	HYPERMETHYLATED	-12.3515	GRAP2		GRAP2
		TRAPPC9	chr8	141360837	141360922	86	4	0.586815	0.770835	-0.18402	0.18402	HYPERMETHYLATED	-12.3459			TRAPPC9
			chr22	19716556	19716659	104	5	0.493727	0.644232	-0.150505	0.150505	HYPERMETHYLATED	-12.3445
			chrX	12989894	12990003	110	6	0.47721	0.691437	-0.214228	0.214228	HYPERMETHYLATED	-12.3413
			chr22	45419387	45420700	1314	4	0.398275	0.540647	-0.142372	0.142372	HYPERMETHYLATED	-9.39661					-0.126907
			chr16	87973832	87973883	52	5	0.723479	0.859155	-0.135676	0.135676	HYPERMETHYLATED	-12.3348
			chr18	61604295	61604367	73	5	0.335793	0.536501	-0.200709	0.200709	HYPERMETHYLATED	-12.3231
		USP7	chr16	9046538	9047198	661	4	0.678635	0.820874	-0.142239	0.142239	HYPERMETHYLATED	-6.95134			USP7		-0.12678
		GNG12	chr1	68219766	68219960	195	4	0.618565	0.783823	-0.165258	0.165258	HYPERMETHYLATED	-12.319			GNG12
		ELFN2	chr22	37762102	37762157	56	5	0.703944	0.84617	-0.142226	0.142226	HYPERMETHYLATED	-9.20059			ELFN2		-0.12624
			chr2	39363597	39363674	78	5	0.84326	0.964185	-0.120925	0.120925	HYPERMETHYLATED	-12.3115
		JARID2	chr6	15355959	15356031	73	4	0.5667	0.708757	-0.142057	0.142057	HYPERMETHYLATED	-8.23663			JARID2		-0.126168
		FAM78A	chr9	134143228	134143299	72	4	0.685867	0.892158	-0.20629	0.20629	HYPERMETHYLATED	-12.3101			FAM78A
TBC1D22A		TBC1D22A	chr22	47170725	47170776	52	5	0.528003	0.685751	-0.157748	0.157748	HYPERMETHYLATED	-12.286	TBC1D22A		TBC1D22A
		FYN	chr6	112187744	112187840	97	4	0.732491	0.890278	-0.157787	0.157787	HYPERMETHYLATED	-12.2815			FYN
		OSBPL5	chr11	3143700	3143782	83	4	0.652639	0.858082	-0.205443	0.205443	HYPERMETHYLATED	-12.2813			OSBPL5
	LINC01588	LINC01588	chr14	50468409	50468606	198	5	0.442994	0.693853	-0.25086	0.25086	HYPERMETHYLATED	-12.2699		LINC01588	LINC01588
SLFN12L	SLFN12L	SLFN12L	chr17	33863075	33866073	2999	4	0.712384	0.854106	-0.141722	0.141722	HYPERMETHYLATED	-7.92733	SLFN12L	SLFN12L	SLFN12L		-0.125818
	FNBP1	FNBP1	chr9	132657822	132658787	966	4	0.333399	0.519602	-0.186203	0.186203	HYPERMETHYLATED	-12.2697		FNBP1	FNBP1
		PCBP3	chr21	47288052	47288128	77	4	0.740949	0.900152	-0.159202	0.159202	HYPERMETHYLATED	-12.2657			PCBP3
			chr12	121566287	121566355	69	5	0.435859	0.567343	-0.131484	0.131484	HYPERMETHYLATED	-12.263
		ERGIC1	chr5	172281596	172281662	67	5	0.657595	0.787636	-0.130041	0.130041	HYPERMETHYLATED	-12.2503			ERGIC1
	CTSD		chr11	1780225	1780276	52	4	0.59584	0.737087	-0.141247	0.141247	HYPERMETHYLATED	-8.60062		CTSD			-0.125113
			chr3	195313582	195313643	62	4	0.183665	0.324819	-0.141154	0.141154	HYPERMETHYLATED	-7.99257					-0.125054
		DHX8	chr17	41565839	41565895	57	4	0.596712	0.803128	-0.206417	0.206417	HYPERMETHYLATED	-12.2466			DHX8
	LPCAT1		chr5	1501601	1501684	84	5	0.575868	0.753514	-0.177646	0.177646	HYPERMETHYLATED	-12.2389		LPCAT1
		OSCP1	chr1	36885798	36885872	75	5	0.585728	0.781776	-0.196048	0.196048	HYPERMETHYLATED	-12.238			OSCP1
		EHD1	chr11	64643846	64643975	130	4	0.136643	0.307186	-0.170544	0.170544	HYPERMETHYLATED	-12.2374			EHD1
		IKZF1	chr7	50417791	50417857	67	4	0.617892	0.790105	-0.172213	0.172213	HYPERMETHYLATED	-12.234			IKZF1
KCCAT198			chr12	105721512	105721600	89	4	0.664725	0.863842	-0.199118	0.199118	HYPERMETHYLATED	-12.2291	KCCAT198
		MOB3A	chr19	2085002	2085066	65	5	0.0927354	0.216523	-0.123788	0.123788	HYPERMETHYLATED	-12.2278			MOB3A
		ADAP1	chr7	964541	964668	128	5	0.276314	0.440923	-0.164609	0.164609	HYPERMETHYLATED	-12.2239			ADAP1
		WNK2	chr9	95960135	95960745	611	5	0.647286	0.782145	-0.134859	0.134859	HYPERMETHYLATED	-12.2215			WNK2
FAM104A		FAM104A	chr17	71224265	71224334	70	4	0.74128	0.881752	-0.140472	0.140472	HYPERMETHYLATED	-8.97749	FAM104A		FAM104A		-0.123824
			chr13	44990140	44990242	103	5	0.743575	0.887358	-0.143782	0.143782	HYPERMETHYLATED	-12.2164
			chr17	79796258	79796323	66	4	0.586204	0.726545	-0.140341	0.140341	HYPERMETHYLATED	-8.83491					-0.123549
		NKD1	chr16	50637624	50637731	108	4	0.304629	0.48931	-0.184681	0.184681	HYPERMETHYLATED	-12.2092			NKD1
			chr16	56391458	56391538	81	4	0.213934	0.454771	-0.240837	0.240837	HYPERMETHYLATED	-12.2031
		DPYD	chr1	98313746	98313814	69	4	0.653462	0.830001	-0.176539	0.176539	HYPERMETHYLATED	-12.1993			DPYD
			chr2	10638164	10638328	165	6	0.36183	0.511813	-0.149983	0.149983	HYPERMETHYLATED	-12.1979
		COL23A1	chr5	177866639	177866710	72	4	0.732804	0.872849	-0.140045	0.140045	HYPERMETHYLATED	-9.20032			COL23A1		-0.123131
		COL23A1	chr5	177675990	177676088	99	5	0.57741	0.746117	-0.168707	0.168707	HYPERMETHYLATED	-12.1955			COL23A1
		LSP1	chr11	1875716	1875827	112	4	0.630307	0.770265	-0.139958	0.139958	HYPERMETHYLATED	-7.00079			LSP1		-0.123099
			chr9	137152285	137152342	58	4	0.768944	0.910417	-0.141473	0.141473	HYPERMETHYLATED	-12.19
		WDR62	chr19	36584034	36584141	108	4	0.612887	0.816858	-0.203971	0.203971	HYPERMETHYLATED	-12.1857			WDR62
			chr18	95745	96962	1218	5	0.759708	0.899443	-0.139735	0.139735	HYPERMETHYLATED	-9.8763					-0.122931
		SUSD6	chr14	70080847	70080940	94	5	0.620695	0.795919	-0.175225	0.175225	HYPERMETHYLATED	-12.1851			SUSD6
	INHBB		chr2	121106682	121106787	106	4	0.239287	0.378974	-0.139687	0.139687	HYPERMETHYLATED	-8.90633		INHBB			-0.122668
			chr5	173098320	173098435	116	5	0.282057	0.468992	-0.186936	0.186936	HYPERMETHYLATED	-12.1816
	ATG4D,KRI1		chr19	10663970	10664022	53	4	0.476005	0.615598	-0.139593	0.139593	HYPERMETHYLATED	-9.86061		ATG4D,KRI1			-0.122494
		SHC2	chr19	457629	457716	88	4	0.65018	0.789756	-0.139576	0.139576	HYPERMETHYLATED	-9.94196			SHC2		-0.122468
	CHRNE,C17orf107		chr17	4804838	4804901	64	6	0.442216	0.633796	-0.191581	0.191581	HYPERMETHYLATED	-12.1801		CHRNE,C17orf107		Y
			chr2	216764896	216765017	122	4	0.0562703	0.19567	-0.1394	0.1394	HYPERMETHYLATED	-8.11121					-0.122353
		CDH4	chr20	60395097	60395193	97	4	0.652951	0.837503	-0.184552	0.184552	HYPERMETHYLATED	-12.1759			CDH4
			chr22	30784594	30784654	61	4	0.633649	0.784109	-0.15046	0.15046	HYPERMETHYLATED	-12.173
		TNFRSF1B	chr1	12239154	12239266	113	4	0.0696348	0.21429	-0.144655	0.144655	HYPERMETHYLATED	-12.1693			TNFRSF1B
PPM1M	PPM1M	PPM1M	chr3	52280702	52280864	163	4	0.254342	0.435093	-0.180752	0.180751	HYPERMETHYLATED	-12.1693	PPM1M	PPM1M	PPM1M
	PITPNM2		chr12	123471252	123471311	60	4	0.795788	0.935053	-0.139266	0.139266	HYPERMETHYLATED	-8.38004		PITPNM2			-0.121712
			chr18	77304565	77304799	235	4	0.497654	0.636904	-0.13925	0.13925	HYPERMETHYLATED	-8.66718					-0.121564
		STK24	chr13	99220545	99220622	78	4	0.706423	0.845637	-0.139214	0.139214	HYPERMETHYLATED	-9.95048			STK24		-0.121447
			chr19	18389229	18389361	133	5	0.705569	0.869185	-0.163615	0.163615	HYPERMETHYLATED	-12.159
		SLC4A8	chr12	51787985	51788038	54	4	0.633453	0.807837	-0.174383	0.174383	HYPERMETHYLATED	-12.1578			SLC4A8
			chr14	54859928	54860038	111	7	0.842083	0.958931	-0.116849	0.116849	HYPERMETHYLATED	-12.1469
		APOL5	chr22	36125084	36125223	140	4	0.652833	0.791635	-0.138802	0.138802	HYPERMETHYLATED	-9.15134			APOL5		-0.121099
	SHANK3	SHANK3	chr22	51137181	51137245	65	5	0.619328	0.742162	-0.122834	0.122834	HYPERMETHYLATED	-12.1388		SHANK3	SHANK3
			chr1	149212208	149212709	502	5	0.201224	0.426764	-0.225539	0.225539	HYPERMETHYLATED	-12.1375
		CELSR1	chr22	46786662	46786734	73	4	0.798574	0.952585	-0.154011	0.154011	HYPERMETHYLATED	-12.1311			CELSR1
			chr13	34360951	34361011	61	4	0.723848	0.857775	-0.133927	0.133927	HYPERMETHYLATED	-12.1251
		TACC2	chr10	123778640	123778751	112	5	0.72747	0.871079	-0.143608	0.143608	HYPERMETHYLATED	-12.1231			TACC2
FAM153A		FAM153A	chr5	177209416	177209476	61	6	0.232302	0.462277	-0.229974	0.229974	HYPERMETHYLATED	-12.1143	FAM153A		FAM153A
		SEPTIN9	chr17	75429485	75429598	114	5	0.691237	0.846351	-0.155114	0.155114	HYPERMETHYLATED	-12.1109			SEPTIN9
PVRIG2P	STAG3L5P-PVRIG2P-PILRB,PVRIG2P		chr7	99950028	99950089	62	4	0.705557	0.843882	-0.138325	0.138325	HYPERMETHYLATED	-9.70954	PVRIG2P	STAG3L5P-PVRIG2P-PILRB,PVRIG2P			-0.120566
		N4BP1	chr16	48642986	48643050	65	5	0.630277	0.77396	-0.143683	0.143683	HYPERMETHYLATED	-12.0978			N4BP1
		C22orf34	chr22	49887232	49887393	162	4	0.763181	0.901493	-0.138312	0.138312	HYPERMETHYLATED	-7.76974			C22orf34		-0.120207
		SORCS1	chr10	108687038	108687108	71	5	0.596119	0.777158	-0.181039	0.181039	HYPERMETHYLATED	-12.0891			SORCS1
		ST3GAL1	chr8	134564496	134564576	81	4	0.726683	0.857201	-0.130518	0.130518	HYPERMETHYLATED	-12.0873			ST3GAL1
			chr14	105489699	105492950	3252	4	0.681173	0.819204	-0.138031	0.138031	HYPERMETHYLATED	-9.26					-0.119934
		C3orf22,CHST13	chr3	126257393	126257511	119	4	0.397317	0.535335	-0.138018	0.138018	HYPERMETHYLATED	-8.13255			C3orf22,CHST13		-0.119892
			chr8	102198312	102198418	107	7	0.757071	0.899982	-0.142911	0.142911	HYPERMETHYLATED	-12.0824
		CNST	chr1	246803160	246803264	105	4	0.291085	0.53454	-0.243454	0.243454	HYPERMETHYLATED	-12.0703			CNST
		MAD1L1	chr7	1881140	1881215	76	5	0.390505	0.562341	-0.171836	0.171836	HYPERMETHYLATED	-12.0686			MAD1L1	Y
		ZC3H3	chr8	144603624	144603756	133	4	0.58906	0.726798	-0.137738	0.137738	HYPERMETHYLATED	-9.91491			ZC3H3		-0.119707
			chr14	94291110	94291424	315	4	0.706791	0.844519	-0.137728	0.137728	HYPERMETHYLATED	-8.99111					-0.119579
		LASP1	chr17	37058218	37058271	54	4	0.626876	0.76448	-0.137604	0.137604	HYPERMETHYLATED	-8.39461			LASP1		-0.119555
	ZSCAN5B		chr19	56701297	56701381	85	5	0.598895	0.733373	-0.134478	0.134478	HYPERMETHYLATED	-12.0672		ZSCAN5B
			chr7	77160185	77160241	57	5	0.753702	0.891152	-0.13745	0.13745	HYPERMETHYLATED	-9.95128					-0.119401
			chr2	37827405	37827471	67	4	0.738849	0.876284	-0.137435	0.137435	HYPERMETHYLATED	-9.40965					-0.119241
		MAD1L1	chr7	1991068	1991147	80	4	0.139323	0.393048	-0.253725	0.253725	HYPERMETHYLATED	-12.063			MAD1L1
		CCND3	chr6	41995646	41995727	82	5	0.325022	0.513964	-0.188942	0.188942	HYPERMETHYLATED	-12.0598			CCND3
		TSPEAR	chr21	45923749	45923842	94	5	0.109309	0.249008	-0.139699	0.139699	HYPERMETHYLATED	-12.0341			TSPEAR
			chr10	124275587	124275657	71	4	0.319472	0.456842	-0.13737	0.13737	HYPERMETHYLATED	-8.50784					-0.118902
TEX12			chr11	112037635	112037729	95	4	0.540156	0.771311	-0.231155	0.231155	HYPERMETHYLATED	-12.0328	TEX12
			chr7	5491190	5491288	99	4	0.441054	0.587772	-0.146718	0.146718	HYPERMETHYLATED	-12.0112
			chr7	1425868	1425926	59	5	0.643501	0.780765	-0.137263	0.137263	HYPERMETHYLATED	-8.99894					-0.118482
		HDAC4	chr2	240146026	240146080	55	5	0.368801	0.576426	-0.207626	0.207626	HYPERMETHYLATED	-12.011			HDAC4
		GALNT16	chr14	69803075	69803186	112	4	0.705879	0.905831	-0.199952	0.199952	HYPERMETHYLATED	-12.009			GALNT16
			chr4	4346762	4346849	88	6	0.789273	0.927849	-0.138576	0.138576	HYPERMETHYLATED	-12.0038
		EHMT1	chr9	140695465	140695572	108	4	0.508421	0.705872	-0.197451	0.197451	HYPERMETHYLATED	-12.0008			EHMT1
	CAPN10	CAPN10	chr2	241536199	241536288	90	7	0.694717	0.834125	-0.139408	0.139408	HYPERMETHYLATED	-11.9935		CAPN10	CAPN10
		SAE1	chr19	47691058	47695040	3983	5	0.811327	0.932366	-0.121039	0.121039	HYPERMETHYLATED	-11.9928			SAE1
			chr16	88124052	88124137	86	5	0.295503	0.432176	-0.136673	0.136673	HYPERMETHYLATED	-8.73094					-0.11798
		ACSF3	chr16	89184428	89184491	64	6	0.763333	0.873338	-0.110006	0.110005	HYPERMETHYLATED	-11.9815			ACSF3
		ZBTB7A	chr19	4063474	4063536	63	6	0.669793	0.79685	-0.127056	0.127056	HYPERMETHYLATED	-11.9686			ZBTB7A
			chr1	226315986	226316058	73	6	0.74719	0.859084	-0.111894	0.111894	HYPERMETHYLATED	-11.9647
		NCLN	chr19	3190787	3190839	53	4	0.714132	0.850507	-0.136375	0.136375	HYPERMETHYLATED	-8.21206			NCLN		-0.11739
		MOB3A	chr19	2080501	2080595	95	4	0.633519	0.854012	-0.220493	0.220493	HYPERMETHYLATED	-11.9598			MOB3A
		CDH22	chr20	44839279	44839396	118	6	0.763105	0.879536	-0.116431	0.116431	HYPERMETHYLATED	-11.9542			CDH22
ODF3L2		ODF3L2	chr19	474417	474474	58	5	0.714403	0.857238	-0.142835	0.142835	HYPERMETHYLATED	-11.9463	ODF3L2		ODF3L2
		ERICH1	chr8	587226	587366	141	5	0.339625	0.546208	-0.206583	0.206583	HYPERMETHYLATED	-11.9398			ERICH1
		INPP5A	chr10	134357776	134357854	79	4	0.484328	0.659571	-0.175243	0.175243	HYPERMETHYLATED	-11.9372			INPP5A
			chr9	35656523	35656621	99	5	0.347785	0.498862	-0.151077	0.151077	HYPERMETHYLATED	-11.9256
			chr2	8613266	8617824	4559	4	0.160401	0.3197	-0.159299	0.159299	HYPERMETHYLATED	-11.9165
	GRK2	GRK2	chr11	67049480	67049969	490	5	0.525249	0.71285	-0.187601	0.187601	HYPERMETHYLATED	-11.9041		GRK2	GRK2
		DNAJB13	chr11	73668385	73668457	73	4	0.359875	0.668414	-0.308539	0.308539	HYPERMETHYLATED	-11.9027			DNAJB13
		SBNO2	chr19	1130934	1131060	127	4	0.392448	0.666088	-0.27364	0.27364	HYPERMETHYLATED	-11.9			SBNO2
			chr8	88984330	88984384	55	5	0.594247	0.745947	-0.151701	0.151701	HYPERMETHYLATED	-11.8933
			chr20	58035171	58035622	452	4	0.639138	0.774855	-0.135717	0.135717	HYPERMETHYLATED	-9.66804					-0.115541
		RHOF	chr12	122228191	122228322	132	5	0.162118	0.331422	-0.169304	0.169304	HYPERMETHYLATED	-11.8933			RHOF
		MBTPS1	chr16	84123996	84124054	59	4	0.68616	0.831029	-0.144868	0.144868	HYPERMETHYLATED	-11.8798			MBTPS1
		TET3	chr2	74252604	74252674	71	5	0.615151	0.732692	-0.117541	0.117541	HYPERMETHYLATED	-11.8606			TET3
			chr12	112557564	112559214	1651	4	0.559061	0.801488	-0.242427	0.242427	HYPERMETHYLATED	-11.8574
		TULP4	chr6	158856775	158856850	76	4	0.601143	0.736619	-0.135476	0.135476	HYPERMETHYLATED	-9.02088			TULP4		-0.114418
		GNG7	chr19	2518496	2518557	62	4	0.689154	0.829348	-0.140194	0.140194	HYPERMETHYLATED	-11.8435			GNG7
		LRMP	chr12	25252661	25252762	102	5	0.827197	0.97202	-0.144823	0.144823	HYPERMETHYLATED	-11.8434			LRMP
			chr2	237052037	237052155	119	5	0.446488	0.666713	-0.220225	0.220225	HYPERMETHYLATED	-11.8383
			chr11	60850769	60851105	337	4	0.530347	0.738336	-0.207989	0.207989	HYPERMETHYLATED	-11.8377
			chr5	176153122	176153192	71	6	0.45941	0.645972	-0.186562	0.186562	HYPERMETHYLATED	-11.8366
		SHANK2	chr11	70456834	70458751	1918	4	0.536337	0.714939	-0.178602	0.178602	HYPERMETHYLATED	-11.8326			SHANK2
MIR6864,MIR6865	CAMTA2	CAMTA2	chr17	4872468	4872992	525	5	0.74654	0.867639	-0.121099	0.121099	HYPERMETHYLATED	-11.8295	MIR6864,MIR6865	CAMTA2	CAMTA2
		BAHCC1	chr17	79424986	79425119	134	4	0.607299	0.742047	-0.134748	0.134748	HYPERMETHYLATED	-8.41723			BAHCC1		-0.113556
			chr9	132811046	132811353	308	4	0.7562	0.890777	-0.134577	0.134577	HYPERMETHYLATED	-9.06317					-0.113517
			chr20	56363592	56363727	136	6	0.664345	0.776271	-0.111926	0.111926	HYPERMETHYLATED	-11.8266
	ENTR1	ENTR1	chr9	139298624	139298683	60	5	0.75957	0.87915	-0.119579	0.119579	HYPERMETHYLATED	-11.8065		ENTR1	ENTR1
			chr13	113121280	113121706	427	5	0.716325	0.88167	-0.165345	0.165345	HYPERMETHYLATED	-11.8015				Y
		HDAC4	chr2	240162648	240162769	122	4	0.640061	0.774475	-0.134415	0.134415	HYPERMETHYLATED	-9.84282			HDAC4		-0.112992
	C12orf43	HNF1A	chr12	121438559	121438627	69	4	0.787573	0.92193	-0.134357	0.134357	HYPERMETHYLATED	-9.18346		C12orf43	HNF1A		-0.112627
		TTLL10	chr1	1117506	1117562	57	4	0.401476	0.535709	-0.134233	0.134233	HYPERMETHYLATED	-9.01344			TTLL10		-0.112485
		HMOX2	chr16	4537844	4537895	52	5	0.606587	0.787819	-0.181232	0.181232	HYPERMETHYLATED	-11.7896			HMOX2
ACP5			chr19	11690454	11690546	93	4	0.464136	0.661018	-0.196882	0.196882	HYPERMETHYLATED	-11.7776	ACP5
	B4GALT7		chr5	177036836	177036937	102	5	0.307302	0.483509	-0.176207	0.176207	HYPERMETHYLATED	-11.7755		B4GALT7
	IRAK1		chrX	153284096	153284159	64	5	0.528452	0.685362	-0.15691	0.15691	HYPERMETHYLATED	-11.7736		IRAK1
			chr14	98693837	98693923	87	4	0.509166	0.715074	-0.205908	0.205908	HYPERMETHYLATED	-11.7528
	PNPLA7	PNPLA7	chr9	140356755	140356818	64	5	0.158793	0.354468	-0.195675	0.195675	HYPERMETHYLATED	-11.7443		PNPLA7	PNPLA7	Y
	RIPOR1	RIPOR1	chr16	67578752	67578879	128	4	0.696108	0.829869	-0.133761	0.13376	HYPERMETHYLATED	-8.73644		RIPOR1	RIPOR1		-0.11202
		CCDC88C	chr14	91881924	91881978	55	4	0.403963	0.53752	-0.133556	0.133556	HYPERMETHYLATED	-8.97777			CCDC88C		-0.111998
	LAT	LAT	chr16	28998097	28999532	1436	4	0.54377	0.752731	-0.208961	0.208961	HYPERMETHYLATED	-11.7437		LAT	LAT
			chr10	59657574	59658002	429	4	0.504488	0.779206	-0.274718	0.274718	HYPERMETHYLATED	-11.7366
			chr9	132178817	132178886	70	6	0.683597	0.844247	-0.16065	0.16065	HYPERMETHYLATED	-11.7357
		SP3	chr2	174824191	174824282	92	4	0.657977	0.827725	-0.169749	0.169749	HYPERMETHYLATED	-11.7314			SP3
			chr13	20751853	20751918	66	6	0.718829	0.8639	-0.145071	0.145071	HYPERMETHYLATED	-11.7232				Y
		PDE9A	chr21	44167391	44167530	140	4	0.328536	0.62279	-0.294254	0.294254	HYPERMETHYLATED	-11.7231			PDE9A
		RAB11FIP1	chr8	37755415	37755465	51	4	0.436006	0.56931	-0.133305	0.133305	HYPERMETHYLATED	-8.36443			RAB11FIP1		-0.111693
			chr9	92517437	92517518	82	5	0.465018	0.640349	-0.175332	0.175332	HYPERMETHYLATED	-11.7053
			chr10	99541906	99541973	68	4	0.598411	0.731651	-0.13324	0.13324	HYPERMETHYLATED	-9.05661					-0.111268
LRRC15		LRRC15	chr3	194089411	194089473	63	4	0.405055	0.610248	-0.205193	0.205193	HYPERMETHYLATED	-11.702	LRRC15		LRRC15
			chr8	29303326	29303382	57	5	0.6714	0.848762	-0.177362	0.177362	HYPERMETHYLATED	-11.6933
		CDK11B,SLC35E2B	chr1	1609555	1609624	70	5	0.0815578	0.188818	-0.10726	0.10726	HYPERMETHYLATED	-11.6876			CDK11B,SLC35E2B
		STX2	chr12	131310832	131310926	95	4	0.490847	0.654052	-0.163205	0.163205	HYPERMETHYLATED	-11.6841			STX2
CLDND2			chr19	51873057	51873185	129	5	0.820027	0.926584	-0.106557	0.106557	HYPERMETHYLATED	-11.6743	CLDND2
			chr8	124178349	124178475	127	5	0.492272	0.691929	-0.199657	0.199657	HYPERMETHYLATED	-11.6542
		CD5	chr11	60887658	60887745	88	5	0.424861	0.653682	-0.228821	0.228821	HYPERMETHYLATED	-11.64			CD5
		STK10	chr5	171495268	171496977	1710	4	0.655698	0.859658	-0.203959	0.203959	HYPERMETHYLATED	-11.6286			STK10
			chr1	16488625	16488684	60	4	0.382175	0.567262	-0.185087	0.185087	HYPERMETHYLATED	-11.625
		LOC101927815	chr8	2558591	2558729	139	4	0.615929	0.857515	-0.241586	0.241586	HYPERMETHYLATED	-11.6223			LOC101927815
	ADRA1A		chr8	26721668	26721722	55	4	0.0666197	0.199168	-0.132549	0.132549	HYPERMETHYLATED	-8.04134		ADRA1A		Y	-0.110398
			chr7	50237309	50237401	93	5	0.688369	0.842151	-0.153782	0.153782	HYPERMETHYLATED	-11.6183
		CNIH3	chr1	224805794	224805849	56	5	0.0969003	0.241501	-0.144601	0.144601	HYPERMETHYLATED	-11.6173			CNIH3	Y
			chr17	66156288	66158020	1733	4	0.330931	0.462988	-0.132057	0.132057	HYPERMETHYLATED	-7.03106					-0.110006
		LINC01411	chr5	173931488	173931549	62	5	0.550787	0.755515	-0.204728	0.204728	HYPERMETHYLATED	-11.6161			LINC01411
			chr9	129294157	129294463	307	5	0.306299	0.538469	-0.232171	0.232171	HYPERMETHYLATED	-11.6149
		MAD1L1	chr7	2105943	2106017	75	4	0.819145	0.950988	-0.131844	0.131843	HYPERMETHYLATED	-8.36464			MAD1L1		-0.109822
		RIPOR3	chr20	49241205	49241311	107	5	0.75012	0.872189	-0.122068	0.122068	HYPERMETHYLATED	-11.5977			RIPOR3
LINC02692			chr9	139862786	139862951	166	4	0.659689	0.791516	-0.131827	0.131827	HYPERMETHYLATED	-9.88833	LINC02692				-0.109642
		LAPTM5	chr1	31219814	31224442	4629	4	0.738009	0.869824	-0.131815	0.131815	HYPERMETHYLATED	-9.0652			LAPTM5		-0.109606
		CDC42SE1	chr1	151029666	151029735	70	4	0.490366	0.687187	-0.196821	0.196821	HYPERMETHYLATED	-11.5973			CDC42SE1
		MYO1F	chr19	8609968	8610128	161	4	0.512969	0.715346	-0.202377	0.202377	HYPERMETHYLATED	-11.5967			MYO1F
		BRD3	chr9	136924083	136924178	96	4	0.629246	0.785341	-0.156094	0.156094	HYPERMETHYLATED	-11.5952			BRD3
			chr7	1555982	1556033	52	5	0.510974	0.682161	-0.171187	0.171187	HYPERMETHYLATED	-11.588
	RNF213	RNF213	chr17	78262132	78262237	106	4	0.636917	0.788623	-0.151706	0.151706	HYPERMETHYLATED	-11.58		RNF213	RNF213
ANO1			chr11	69923873	69923942	70	6	0.0945185	0.234597	-0.140078	0.140078	HYPERMETHYLATED	-11.5784	ANO1
		RTN4	chr2	55356898	55356976	79	4	0.525705	0.754071	-0.228367	0.228367	HYPERMETHYLATED	-11.5758			RTN4
		ELFN1	chr7	1765018	1765077	60	5	0.616599	0.821567	-0.204968	0.204968	HYPERMETHYLATED	-11.5747			ELFN1
			chr4	8834446	8834497	52	4	0.764596	0.915331	-0.150735	0.150735	HYPERMETHYLATED	-11.5624
			chr19	2319533	2319626	94	5	0.726632	0.836504	-0.109872	0.109872	HYPERMETHYLATED	-11.5619
		HIPK2	chr7	139437410	139440164	2755	4	0.619307	0.814008	-0.194701	0.194701	HYPERMETHYLATED	-11.561			HIPK2
		TBCD	chr17	80816657	80816707	51	5	0.79985	0.924964	-0.125113	0.125113	HYPERMETHYLATED	-11.5575			TBCD
			chr1	1107266	1107335	70	4	0.432198	0.659904	-0.227706	0.227706	HYPERMETHYLATED	-11.552
		ATP2B2	chr3	10419003	10419195	193	4	0.594561	0.777153	-0.182592	0.182592	HYPERMETHYLATED	-11.5435			ATP2B2
	CHTF18	CHTF18	chr16	845786	845849	64	5	0.656603	0.769703	-0.1131	0.1131	HYPERMETHYLATED	-11.5304		CHTF18	CHTF18
	COL6A1	COL6A1	chr21	47410731	47410803	73	5	0.281471	0.452788	-0.171317	0.171317	HYPERMETHYLATED	-11.5192		COL6A1	COL6A1
		MTCL1	chr18	8757591	8758091	501	5	0.745004	0.855466	-0.110462	0.110462	HYPERMETHYLATED	-11.5052			MTCL1
			chr16	87845873	87846011	139	6	0.643563	0.776536	-0.132972	0.132973	HYPERMETHYLATED	-11.5041
	ARHGAP45		chr19	1080047	1080100	54	5	0.763445	0.916202	-0.152757	0.152757	HYPERMETHYLATED	-11.5003		ARHGAP45		Y
			chr18	22242694	22242759	66	4	0.687376	0.818013	-0.130636	0.130637	HYPERMETHYLATED	-8.62653					-0.10668
		TRAF1	chr9	123681628	123681839	212	4	0.66651	0.825902	-0.159391	0.159391	HYPERMETHYLATED	-11.4944			TRAF1
			chr5	141675117	141675184	68	5	0.42514	0.555684	-0.130544	0.130543	HYPERMETHYLATED	-9.88248					-0.105973
		HDAC4	chr2	240194772	240196877	2106	5	0.298596	0.421761	-0.123164	0.123164	HYPERMETHYLATED	-11.4889			HDAC4	Y
		CYTH4	chr22	37691750	37691822	73	4	0.395916	0.582789	-0.186873	0.186873	HYPERMETHYLATED	-11.4819			CYTH4
			chr19	5808466	5808572	107	4	0.436101	0.614219	-0.178118	0.178118	HYPERMETHYLATED	-11.4735
			chr1	161120954	161121020	67	5	0.678037	0.841828	-0.16379	0.16379	HYPERMETHYLATED	-11.4551
		ADSS1	chr14	105206164	105206221	58	5	0.659563	0.770359	-0.110796	0.110796	HYPERMETHYLATED	-11.4473			ADSS1
		EHMT1	chr9	140617179	140617246	68	4	0.645214	0.775583	-0.130368	0.130368	HYPERMETHYLATED	-9.66173			EHMT1		-0.105024
			chr17	70379348	70379398	51	5	0.29981	0.532939	-0.23313	0.23313	HYPERMETHYLATED	-11.4425
		SEMA4D	chr9	92082179	92082405	227	4	0.489561	0.677943	-0.188382	0.188382	HYPERMETHYLATED	-11.4412			SEMA4D
		PVT1	chr8	129009393	129009448	56	5	0.779434	0.897454	-0.118019	0.118019	HYPERMETHYLATED	-11.4403			PVT1
		GCSIR	chr2	231763176	231764746	1571	4	0.745828	0.875938	-0.130109	0.13011	HYPERMETHYLATED	-8.3921			GCSIR		-0.104088
			chr2	8627329	8627413	85	5	0.751819	0.898981	-0.147162	0.147162	HYPERMETHYLATED	-11.439
		TRERF1	chr6	42247165	42247356	192	4	0.118436	0.327666	-0.20923	0.20923	HYPERMETHYLATED	-11.4331			TRERF1
			chr17	34386465	34386525	61	5	0.554361	0.721923	-0.167562	0.167562	HYPERMETHYLATED	-11.4254
		UBAC2	chr13	99857391	99857451	61	6	0.65323	0.76877	-0.115541	0.115541	HYPERMETHYLATED	-11.4127			UBAC2
		KCTD16	chr5	143568951	143569032	82	5	0.516099	0.645958	-0.129859	0.129859	HYPERMETHYLATED	-9.21267			KCTD16		-0.103417
	CORO7,CORO7-PAM16	CORO7,CORO7-PAM16	chr16	4414373	4414458	86	5	0.691788	0.813352	-0.121564	0.121564	HYPERMETHYLATED	-11.4084		CORO7,CORO7-PAM16	CORO7,CORO7-PAM16
			chr5	73871797	73871880	84	4	0.727915	0.867948	-0.140033	0.140033	HYPERMETHYLATED	-11.4054
			chr4	7110092	7110156	65	4	0.648218	0.807839	-0.159621	0.159621	HYPERMETHYLATED	-11.3961
		SRMS	chr20	62174163	62174259	97	5	0.766792	0.869247	-0.102455	0.102455	HYPERMETHYLATED	-11.3892			SRMS
		ZBTB46	chr20	62405909	62405984	76	4	0.75226	0.881623	-0.129364	0.129364	HYPERMETHYLATED	-9.64736			ZBTB46		-0.102282
			chr2	232566369	232566425	57	4	0.646692	0.822002	-0.175311	0.175311	HYPERMETHYLATED	-11.3829
		RXRA	chr9	137283740	137283856	117	5	0.686619	0.854586	-0.167968	0.167968	HYPERMETHYLATED	-11.3824			RXRA
			chr5	176153929	176153987	59	4	0.0864524	0.215778	-0.129326	0.129326	HYPERMETHYLATED	-9.96602					-0.101409
		HNRNPA3	chr2	178079261	178079319	59	6	0.675195	0.810506	-0.135311	0.135311	HYPERMETHYLATED	-11.3686			HNRNPA3
			chr12	34372510	34372565	56	6	0.598202	0.759457	-0.161255	0.161255	HYPERMETHYLATED	-11.3636
		PPP2R5C	chr14	102278552	102278652	101	4	0.713369	0.842536	-0.129167	0.129167	HYPERMETHYLATED	-9.63074			PPP2R5C		-0.101186
		WNT7B	chr22	46365046	46365111	66	4	0.522992	0.652113	-0.12912	0.129121	HYPERMETHYLATED	-8.13744			WNT7B		-0.101138
			chr16	85456063	85456143	81	5	0.295355	0.503859	-0.208504	0.208504	HYPERMETHYLATED	-11.3554
NAV1	NAV1		chr1	201618254	201618308	55	7	0.633145	0.746772	-0.113627	0.113627	HYPERMETHYLATED	-11.3537	NAV1	NAV1		Y
		RUNX1	chr21	36180352	36180482	131	4	0.343813	0.581157	-0.237344	0.237344	HYPERMETHYLATED	-11.3509			RUNX1
			chr13	112997121	112997196	76	6	0.694291	0.846835	-0.152544	0.152544	HYPERMETHYLATED	-11.3508				Y
			chr10	48555681	48555764	84	5	0.368418	0.563071	-0.194652	0.194652	HYPERMETHYLATED	-11.3442
		PLCD3	chr17	43204562	43204660	99	4	0.612353	0.80215	-0.189796	0.189796	HYPERMETHYLATED	-11.3416			PLCD3
	ARFGAP3	ARFGAP3	chr22	43224486	43228757	4272	4	0.693952	0.822659	-0.128707	0.128707	HYPERMETHYLATED	-8.06054		ARFGAP3	ARFGAP3
		GALNT9	chr12	132686774	132686904	131	5	0.756197	0.868653	-0.112457	0.112457	HYPERMETHYLATED	-11.3319			GALNT9
			chr10	120850162	120850227	66	4	0.571258	0.769541	-0.198283	0.198283	HYPERMETHYLATED	-11.3265
		FAT1	chr4	187590536	187590635	100	5	0.577489	0.706147	-0.128658	0.128658	HYPERMETHYLATED	-7.17994			FAT1
		KLF13	chr15	31652464	31652591	128	4	0.575169	0.76476	-0.189591	0.189591	HYPERMETHYLATED	-11.3203			KLF13
			chr6	44597524	44597618	95	4	0.570127	0.768964	-0.198837	0.198837	HYPERMETHYLATED	-11.3197
[truncated: 334 more rows]

## Sheet: S4
genes
ZSWIM9
KBTBD11
SEMA6B
ANTKMT
KLF2
CUEDC1
CCDC17
BAHCC1
FAM171A2
ADRA2A
CCNI2
FUT7
C9orf139
ICAM5
MRGPRE
ZFP36L1
C20orf96
RAD52
MARCKS
ECEL1P2
MAEA
FTCD
RBM15B
MMP21
PLEC
MEST
SARDH
ITGAL
RBM46
SPG7
CLIP2
C1QTNF8
TCF7
CSNK1G2
MIR572
MAST3
PDCD1
PIK3CD
PRKD2
CACNA1C
CD247
EHBP1L1
DGKA
SEPTIN9
NOTCH1
NTSR1
PTPRCAP
CORO1B
PTPRN2
TLNRD1
PTPRS
SMAP2
HAL
GPR78
MIR6855
USP20
KLF6
PIEZO2
NECTIN4
TNFAIP2
SLC6A18
LOC101926963
PRKAR1B
TET3
C2CD2
MXD3
SCART1
ADAMTS7
IFT140
BLACE
TOP1MT
STXBP2
H2BP2
H3-2
H3P4
HCN2
PLAC8
CHRM5
AVEN
VWA1
DOK2
HSBP1L1
CDH20
FBXW4P1
BCR
GJA3
COL5A1
SLC1A3
UBE2K
ARHGEF7
BCL11B
ARHGAP45
SH2D1A
AXIN1
PANK4
NOVA2
GNA12
AMZ1
IL17RA
CELF2
LCK
LINC01166
LINC01168
ATP6V0A1
ABHD17A
LINC01237
TMEM249
SIT1
ANKFY1
BSG
ROR2
LAMA5
MIR1-1HG-AS1
CD7
GZMM
CDKL4
BOD1L2
IFITM10
CFAP46
LRIT1
CES1
ADGRD1
RASA3
ARC
RRAD
QSOX2
MAD1L1
DLGAP2
SHANK2
C1QTNF9
ICAM3
COL18A1
DOT1L
IQSEC1
FAM20C
PRTN3
MAFF
ERICH1
DDX12P
CEACAM21
SLC34A3
CD226
IL32
APOA5
PTX4
DCAF8
PNPLA7
ZAP70
CCDC162P
AHRR
SKI
KDM2B
SLC51A
LINC02611
ELANE
P4HB
ZSWIM4
TBC1D10C
RPTOR
KCTD17
TNFRSF14
PLPPR3
AK5
EFNB2
NTNG2
RGS12
KIAA1671
EPCAM
CNN2
CCDC57
MLC1
ITPR3
SDK1
TEX30
SAE1
GCSAML-AS1
OR2C3
GCSAML
ATG4D
GPR68
UBE2D2
GRIN1
STK17B
BRD9
ZFPM1
MIR7155
CCDC88B
NADK
ELL
CCDC42
MTA1
BMPER
C4orf50
ARID5B
WNT6
EXD3
ITPKB
GALNS
LOC105372672
NFE4
FBXL13
GJA8
NBPF19
HPCAL1
MCM5
LAGE3
EXOC2
JAK3
TMEM177
PYM1
NUP153
DAZAP1
CACNA2D4
ENOPH1
KLF16
C2CD2L
TRIM59-IFT80
TRIM59
CLSTN1
AQP11
SLC2A5
RNF138
GNG7
SBK2
ADAM8
MIR1268A
ZFR2
NINJ2-AS1
NINJ2
TRPC3
BAIAP2-DT
EHD2
CDK17
ZNF787
EHD1
MDM4
TTYH3
TOGARAM2
INHBB
LPCAT1
FITM1
C16orf54
TBC1D9B
SEMA6C
CPLANE1
MIR4751
ATF5
MIR193A
LOC100130548
BRD3
ESPNP
BCLAF1
CHAD
ACSF2
ZBTB7A
GAS6
DDX11-AS1
MZB1
ZNF48
PIK3R5
RHOH
MEIS3P1
LOC102724020
CLEC9A
DGLUCY
WDR25
NIBAN3
SLC2A3
ABTB2
DCP2
CA5A
ASAP3
DNAH2
SARAF
CERK
CACNA1H
PHC2
POLR2E
ZNF511
TUBGCP2
PTGES3
GPRC5C
SPNS3
LINC01089
PVRIG
CASTOR3
FEZ2
CORO2B
KRT83
LOC100506388
RPH3AL
ZFAND3
LAX1
CIRBP
CSNK1D
FOXK2
CBFA2T3
MYH9
KDM4B
TRAPPC9
KRT28
VPS53
IL19
ATP11A
TBCD
TACC3
LINC01814
RXRA
TXNRD2
FLT3LG
MIR6787
SLC16A3
CDK2AP2
HCAR1
CLEC2D
MOB3A
TPO
MORN3
RPS6KB2
DPP9
SORCS2
ST6GALNAC6
CARS2
CASC15
CDK11B
SLC35E2B
ZBTB7B
OAZ1
CD2
CLPP
BNIP3
SHANK3
CORO1A
FAM53B
KLF11
LOC101929882
PTPRM
CYFIP1
CRYL1
ABI3
GNGT2
PI4KA
DOK7
SLC9A3
BRD1
NUTM2G
WDR37
ITGA2B
ZZZ3
ARHGAP39
CMTM6
ANKRD13A
DTX1
PRAM1
PFKFB3
DACT3
ARHGAP9
BCL2
DNAJC7
SBK1
SERPINB8
ZNF516
MGA
INF2
CTSD
AP5B1
GPR17
LIMS2
CD93
LONP1
CATSPERD
BAIAP2
ZGPAT
CGAS
ACTA1
DOK1
PLK3
PTPRN
NDRG2
RNF157-AS1
RNF157
HELB
ADCY3
EPS15L1
MIB2
CES1P1
ZC3HAV1
BSN
TMPRSS3
MYT1
SETD1A
PKIG
NKD1
RTP5
PEX11G
RBL1
GLB1L2
CDC42
ELK3
LOC648987
TMEM104
CASP7
CRYAA
CRYAA2
SLC16A8
MMP17
BIN2
PTPN6
COLGALT1
LINC01114
PPP1R2B
SPRN
RUFY1
NFIC
RTN4RL1
ACSF3
NCOR2
XPO6
CPEB3
SGSM3
NDRG1
TMPO
STX1B
PSTPIP1
BAIAP2L1
CD81
DOP1B
FYB1
MPG
IKZF1
GNA14
GNA14-AS1
YDJC
TOX2
SCARF1
RAD51B
GRB10
CLEC16A
RNF126
EIF2AK4
C3
ZBTB4
DHDH
NMRAL1
SMARCA4
SLC23A2
RPS6KA4
CCDC88C
PAOX
ZNF19
HSPG2
DOCK10
PDIA6
MAP3K4
NFATC1
GPSM1
LDLRAP1
ITGB1BP1
CD5
CBY3
IGSF6
METTL9
RAB11FIP1
LOC100652768
SIDT2
WDR60
LINC02026
DAP
B3GNT9
SPATA13
PTPRC
ASTN1
NHEJ1
CPNE7
TAFA5
LINC02280
ECE1
UBAP1
ANGPTL6
ANKRD11
MDS2
DUSP2
TMC6
TMC8
TK1
FBXW2
KLF13
EHMT1
AZU1
SDK2
AIRE
IFI6
LOC100129697
ZHX2
HNRNPF
CYP27C1
COTL1
NUDT14
EEPD1
MEG3
ODF3L2
CHST1
LOC101929586
ARNT2
PCDHGB8P
PCDHGB1
PCDHGA4
PCDHGA6
PCDHGB2
PCDHGA1
PCDHGA8
PCDHGA9
PCDHGA5
PCDHGA3
PCDHGB7
PCDHGB6
PCDHGB5
PCDHGB4
PCDHGA7
PCDHGA2
PCDHGA10
PCDHGB3
PCDHGA11
TTC16
TRAF2
TMEM204
TRPV6
PLTP
TNNC2
MGRN1
LMF1
ITGAX
CRISPLD2
NACC2
ANKRD33B
EFHD2
PMEPA1
APBA2
COL23A1
LFNG
TSNARE1
FAM184B
MYORG
NARS2
IRF2
KANK4
MRPS6
ATP4A
LSM4
RPS10-NUDT3
ZNF578
RAB2A
ABCA7
HDAC4
ACP7
RALGDS
RNF216
PRKCZ
RUNX3
TIMM13
TMPRSS9
MIR937
SCRIB
LOC102724562
MST1L
TNFAIP8
CLPTM1L
CAMK1D
LINC01865
HECA
NUP210
ATP2A3
MEGF6
KLHL25
CDH23
LAMTOR4
OSBPL5
HDAC5
DNAH1
C17orf107
CHRNE
GRK1
TBX2-AS1
LRMDA
ANKH
LITAF
MYOM1
LOC102723692
XYLT1
DNAJB12
TSHZ3
EBF1
ANKRD27
TNFRSF25
TAF4
KCNAB2
SLC22A3
CACNG6
LSP1
DKFZP434A062
MED9
PRSS47
WDR1
FOXN3
SH3BP4
D2HGDH
COMMD1
SLF2
TYROBP
MIR9-3HG
KLHDC4
STK17A
ZNF589
OR2W5
WDR20
FER
LDLRAD4
RAB11FIP4
TSPAN4
ARMC9
APLP2
TNFRSF10C
CDC42BPB
S1PR1
NPM2
HRAS
USP42
ARHGEF10
NOP14
NOP14-AS1
CUX1
MYO9B
ICA1
NDUFA8
LINC00319
SH3BP1
ANO7
ABR
COL25A1
KLHL33
METRNL
SEPTIN1
ANKRD13B
RRP7A
TAGAP
CHRD
ZBTB37
CYTH1
ZNF696
TRAPPC2L
KCNQ1
FAM102A
TNRC18
ZNF786
OPCML
FAM219A
ACAP3
GRAP2
KIF26B
MRC2
PALM
MTHFD1L
SUN2
CLEC4E
GSE1
STYX
SPNS2
CDRT1
LOC728613
ANTXRLP1
CCDC144NL
CCDC144NL-AS1
JDP2
EVPL
ZNF341
INPP5D
LINC01891
TFDP1
FRMD4B
MORF4L1
CTIF
LTBP3
HIP1
RNF213
NOL4L
PRF1
C5AR2
ADAP1
LOC101929705
MAPKAPK2
GRK2
MIR7114
NSMF
FRMD6-AS1
FRMD6
MCM6
ARID3A
GRAMD4
DDX39A
LINC02016
GALNT9
HSF2BP
LAMA3
FRY
PSD4
CYTIP
ST8SIA2
RBM19
SH3TC1
EPHA1-AS1
PNPLA2
ZBTB46
IGHMBP2
P2RY12
MED12L
STK10
SLIT1
AGO2
EYA2
FAM49B
LOC102724467
IFNL4
EPHB2
MIR548AC
CD58
TK2
CROCC2
FBXO21
ELAVL3
ZBP1
LINC01342
RDH5
BLOC1S1-RDH5
DUOX2
MYH11
NDE1
ADPRHL1
SLC43A2
GALNT2
RPL26
TFCP2L1
SNORD32A
SNORD33
SNORD34
SNORD35A
RPL13A
COL17A1
SRCAP
UPK3A
MAML1
TNFRSF1B
PRKG1
SYK
WWC3
AP2A2
FCER1G
GHITM
PTPRE
C22orf34
APOBEC3D
WNK1
INPP4A
RIN3
PLIN3
TMEM150B
CDH24
SHC2
HEG1
PICALM
PIP4K2A
LINC002481
RAP1GAP2
HNRNPC
SETD1B
PRDM16
PREX1
KCNQ2
SNAP47
ARVCF
CHTOP
LMNB1
AMPD3
MYO1C
MAFK
LOC284798
PCBP3
LIME1
SNX14
RPS11
ZNF664-RFLNA
PTH2R
MORN1
LARGE1
PRKCA
PRKCA-AS1
UBE4B
FXYD2
FXYD6-FXYD2
SQOR
PHB2
VKORC1
MAP4K4
INSYN1
SETDB2
SETDB2-PHF11
ESPN
LOC100130872
SPON2
HJV
NBPF10
NBPF20
GPT2
NAV1
EP400
SMIM35
KIAA2012
PXDN
STK24
CTDP1
TSPEAR
MAN2B2
KRBA1
ELFN2
EGR1
SEMA4D
CDC25B
EYA3
HS6ST1
LRP6
VAV2
LINC01451
MED26
ECSCR
TNFSF14
TGFB1
MSRA
ENTPD2
NR1H3
PSTPIP2
PRPF3
TOB2P1
CEBPE
LINC01597
SF3B1
FBLN5
MTUS2
VMP1
TMEM72-AS1
BIRC3
AACS
KCTD20
H6PD
LINC02691
RAPGEF1
NDUFB7
MELTF
LPAR5
AFG1L
PPP1R12B
CHST15
FBXL16
SERINC5
ZNF831
TSC2
ZNF710
EPB41
EIF4E2
CAPZA1
FAM117B
PKP1
EYA1
LCP2
PASK
TMEM144
AK2
PISD
POLR1A
PAX7
SLC22A18
SPOP
RHOF
SRC
LHPP
SCRT1
CD3G
A4GALT
TMEM131L
SNED1
CTBP1-AS
CTBP1
ARHGAP26
DNM2
LOC101929698
DAPP1
MTRR
GAS7
ARHGDIA
TNIP1
HAS3
NDRG3
SLC47A1
IL2RB
TARP
UBALD2
CUX2
MAN2A2
RETREG1
LOC101929524
C14orf180
OGFR
PGLYRP4
C1QL4
RIMBP2
KCNA1
N4BP3
LOC101927851
LINC01366
TUT4
C11orf52
HSPB2-C11orf52
CRYAB
MIR138-2
FOXK1
ZBTB38
MICAL3
TTC38
SH3RF3
RBM4
RBM14-RBM4
MYH10
GNA11
UBR4
ETS1
CEP63
SLAMF1
ST6GAL1
TMEM217
PPP2R5C
BTBD2
DNAJC17
ARHGEF1
MLLT1
IRF2BPL
SAPCD2
ZNF433-AS1
TIPIN
GTF2IRD1
VASH2
MCRIP1
FZR1
MOB2
PIP5K1C
NPAS3
CRAMP1
WDFY1
MICALL2
PFN3
CCDC149
LINC02199
CPLX1
PXN
KIF26B-AS1
MCF2L
FOXJ1
PUM2
SPATA3-AS1
SOX30
GNG12
FAM78A
TBC1D22A
FYN
LINC01588
FNBP1
ERGIC1
DHX8
OSCP1
KCCAT198
WNK2
DPYD
WDR62
SUSD6
CDH4
PPM1M
SLC4A8
CELSR1
TACC2
FAM153A
N4BP1
SORCS1
ST3GAL1
CNST
ZSCAN5B
CCND3
TEX12
GALNT16
CAPN10
CDH22
INPP5A
DNAJB13
SBNO2
MBTPS1
LRMP
MIR6864
MIR6865
CAMTA2
ENTR1
HMOX2
ACP5
B4GALT7
IRAK1
LAT
SP3
PDE9A
LRRC15
STX2
CLDND2
LOC101927815
CNIH3
LINC01411
RIPOR3
CDC42SE1
MYO1F
ANO1
RTN4
ELFN1
HIPK2
ATP2B2
CHTF18
COL6A1
MTCL1
TRAF1
CYTH4
ADSS1
PVT1
TRERF1
UBAC2
CORO7
CORO7-PAM16
SRMS
HNRNPA3
RUNX1
PLCD3
LINC01946
C3orf84
TESMIN
CECR2
BIK
KLF8
PIK3C3
MAGEB2
OGFOD2
PTBP1
CCDC137
OXLD1
MSI2
UBL7-AS1
FASN
ANO2
TMEM82
SLC25A34-AS1
SLC35E2A
TPM4
SLC38A10
AGPAT3
ARRDC2
TNRC6B
SNORD165
RADIL
SART1
PHF21A
SLC6A6
PLEKHF1
LZTFL1
ZFHX3
SPTB
STT3B
RFX2
DOCK1
PANX2
IDUA
PLCB1
DPP6
LRRC3
ATP8B2
PTPRJ
CRTC1
CAB39
OSBPL2
IPP
WDR47
SLC25A25
OSBPL7
RGPD8
RGPD5
FAM110B
GET3
LINC00332
TNFRSF8
LOC101927824
HAUS7
HNRNPLL
TMEM72
HRH1
SLC15A4
CASZ1
FBXL18
PIEZO1
TMEM129
WNT11
TSPAN16
GFOD1
CALCOCO2
PPP1R16B
ALLC
LINC00696
GRAMD1B
LIPC
LIPC-AS1
EPHB3
ASF1B
SNORA10
SNORA64
RPS2
TNNI3
SLC1A7
UHRF1
ADGRA2
HECTD2-AS1
HECTD2
FAM234A
SERPINF1
ARHGEF3
CARD11
CRYBG1
ECE1-AS1
MBP
CAPN3
MUC20
GGA1
UBASH3A
ZNF252P
ZNF252P-AS1
PCLAF
TESC
FOXO1
RYR1
SYNE1
AUTS2
PITPNC1
EPS15
ACAA2
TSPAN18
MIR194-2HG
HNRNPUL1
CRTAM
CDK5R1
LINC01924
LINC00305
ART5
LPP
PCDHB13
SOX13
RERE
RPS6KA2

## Sheet: S5
chr	start	end	length	nCG	meanMethy1	meanMethy2	diff.Methy	areaStat	promoter	exon	intron	cgi
chr19	4543541	4544518	978	107	0.606481	0.392132	0.214349	314.88		SEMA6B		Y
chr17	79427478	79428750	1273	66	0.61008	0.359867	0.250213	216.056		BAHCC1	BAHCC1	Y
chr8	1950591	1951207	617	86	0.474362	0.286843	0.187519	185.241		KBTBD11		Y
chr20	3732245	3732684	440	66	0.693687	0.462428	0.231259	160.256		HSPA12B		Y
chr19	812527	812878	352	56	0.962862	0.841731	0.121131	138.589	MIR3187	PLPPR3		Y
chr16	85560677	85561302	626	34	0.706932	0.462463	0.244469	130.708
chr3	51741033	51741473	441	46	0.13734	0.294083	-0.156742	-123.061	GRM2	GRM2	GRM2	Y
chr1	1374843	1375173	331	54	0.836486	0.649837	0.186649	117.126		VWA1		Y
chr6	109611538	109612089	552	42	0.947569	0.809184	0.138385	113.429			CCDC162P	Y
chr11	3249116	3249620	505	31	0.778652	0.527351	0.251301	113.264		MRGPRE
chr20	259898	260227	330	35	0.881854	0.594461	0.287393	111.662		C20orf96	C20orf96	Y
chr4	11370242	11370597	356	40	0.506331	0.266558	0.239773	111.599	MIR572	MIR572		Y
chr6	114181347	114181608	262	36	0.918145	0.748189	0.169956	101.711		MARCKS		Y
chr17	7311661	7312053	393	49	0.589256	0.355244	0.234012	100.77	NLGN2	NLGN2	NLGN2	Y
chr8	37699081	37699559	479	46	0.272068	0.465245	-0.193177	-99.6573		ADGRA2		Y
chr6	114180811	114181098	288	44	0.480969	0.304703	0.176267	99.1908		MARCKS	MARCKS	Y
chr8	143407491	143407983	493	29	0.720375	0.450794	0.269581	97.798			TSNARE1	Y
chr19	814878	815234	357	28	0.749444	0.530399	0.219045	88.6522		PLPPR3	PLPPR3	Y
chr4	155702755	155703078	324	39	0.69556	0.430372	0.265188	88.1086	RBM46	RBM46	RBM46	Y
chr19	48698025	48698323	299	41	0.896847	0.787235	0.109612	87.1437		ZSWIM9		Y
chr1	46088446	46088897	452	37	0.94265	0.81601	0.126641	86.782	CCDC17	CCDC17	CCDC17	Y
chr11	133703297	133703549	253	36	0.932224	0.792163	0.140061	81.7501				Y
chr12	1025399	1025755	357	26	0.674959	0.404618	0.270341	79.5155		RAD52	RAD52
chr11	39183239	39183587	349	28	0.90199	0.739662	0.162328	75.9807
chr17	25289816	25290060	245	33	0.550055	0.340531	0.209524	75.5675				Y
chr16	89598804	89599147	344	22	0.807417	0.58775	0.219667	73.8132		SPG7	SPG7
chr2	636671	636986	316	33	0.0917351	0.206881	-0.115146	-73.5069				Y
chr16	1143776	1143993	218	29	0.67952	0.468126	0.211394	72.3933		C1QTNF8		Y
chr1	38461624	38461896	273	29	0.475845	0.187338	0.288507	71.7921				Y
chr2	193373695	193373929	235	14	0.882962	0.518636	0.364327	70.6532
chr11	77299665	77299943	279	20	0.918438	0.714841	0.203597	69.664	AQP11
chr16	89050243	89050672	430	21	0.471283	0.199429	0.271854	69.0057
chr19	18234042	18234414	373	20	0.814774	0.577714	0.23706	68.8763		MAST3	MAST3
chr20	19951980	19956061	4082	28	0.468836	0.255909	0.212927	67.417		RIN2	RIN2	Y
chr18	59221458	59221581	124	18	0.869242	0.612616	0.256626	67.3569		CDH20		Y
chr17	25676481	25676768	288	26	0.279808	0.418177	-0.138369	-67.0276				Y
chr19	4542558	4543139	582	26	0.266718	0.110273	0.156445	66.8062		SEMA6B
chr21	43319300	43319907	608	21	0.606713	0.386579	0.220134	65.7881		C2CD2	C2CD2
chr22	23604927	23605175	249	20	0.707375	0.467804	0.239571	65.6118	FBXW4P1	FBXW4P1	BCR
chr7	2114309	2114790	482	23	0.502772	0.282596	0.220177	65.3085			MAD1L1
chr9	137277730	137278106	377	21	0.441303	0.219074	0.222229	63.8794			RXRA
chr8	623434	623688	255	21	0.840389	0.674645	0.165745	62.5428		ERICH1		Y
chr20	61391265	61391636	372	22	0.829798	0.627594	0.202205	62.0034		NTSR1	NTSR1
chr11	65359861	65360017	157	27	0.802662	0.564578	0.238085	60.9184		EHBP1L1		Y
chr6	1317642	1317957	316	27	0.888254	0.733681	0.154573	60.4284				Y
chr1	2121314	2121612	299	23	0.118463	0.305298	-0.186835	-59.8621			FAAP20	Y
chr16	2229160	2229330	171	29	0.69048	0.509564	0.180916	58.8539		CASKIN1	CASKIN1	Y
chr1	146548894	146549922	1029	22	0.463497	0.180532	0.282965	58.1047			NBPF19	Y
chr19	1047062	1047386	325	27	0.681655	0.541827	0.139828	56.9673		ABCA7	ABCA7	Y
chr17	55962703	55962936	234	25	0.934547	0.793328	0.141219	56.9612		CUEDC1		Y
chr8	144403226	144403461	236	17	0.862501	0.673731	0.188771	55.0841		TOP1MT	TOP1MT	Y
chr15	79092635	79092796	162	27	0.948612	0.819343	0.129268	54.6268		ADAMTS7		Y
chr19	1423639	1423913	275	19	0.615466	0.392577	0.222889	54.4775			DAZAP1	Y
chr9	139399991	139400252	262	20	0.827621	0.653319	0.174302	54.4433		NOTCH1		Y
chr10	29213883	29214237	355	23	0.104113	0.31738	-0.213266	-53.0267				Y
chr18	10726248	10726424	177	21	0.352959	0.173714	0.179246	52.984			PIEZO2	Y
chr14	105935654	105936374	721	17	0.576078	0.36953	0.206548	52.13		MTA1	MTA1	Y
chr7	73752820	73753003	184	17	0.676206	0.485873	0.190333	51.7504		CLIP2		Y
chr19	834422	834579	158	17	0.735659	0.526776	0.208883	51.5263
chr5	176734710	176734969	260	18	0.642902	0.425542	0.21736	51.1594		MXD3	MXD3	Y
chr7	127881148	127881374	227	26	0.328371	0.198263	0.130108	50.9192	LEP	LEP	LEP	Y
chr2	70336331	70336592	262	14	0.908776	0.657075	0.251701	50.7805
chr4	39719290	39719522	233	16	0.4079	0.205434	0.202466	49.9142			UBE2K
chr17	76354819	76355061	243	23	0.265759	0.421646	-0.155887	-49.9099		SOCS3		Y
chr1	234492654	234492893	240	22	0.654348	0.39846	0.255887	49.8262				Y
chr19	18260232	18260436	205	22	0.953204	0.837137	0.116067	48.3151		MAST3		Y
chr3	12966111	12966281	171	13	0.41427	0.134425	0.279845	48.231		IQSEC1	IQSEC1
chr10	34408504	34408651	148	15	0.917292	0.706165	0.211127	47.7581		PARD3	PARD3
chr20	56035256	56035645	390	15	0.757949	0.538423	0.219526	47.4594
chr17	79799314	79799549	236	18	0.508679	0.321057	0.187622	47.1026				Y
chr11	65359636	65359777	142	19	0.900332	0.732848	0.167484	46.8582		EHBP1L1	EHBP1L1	Y
chr22	29866327	29866497	171	17	0.357421	0.129054	0.228367	45.562				Y
chr1	248855267	248855430	164	22	0.827832	0.695451	0.132382	45.1664				Y
chr19	5263644	5263871	228	17	0.763114	0.578196	0.184918	44.8823			PTPRS
chr22	50499294	50499617	324	15	0.629316	0.408376	0.220941	44.7675		MLC1
chr4	3365195	3365414	220	19	0.792787	0.638492	0.154295	44.6107			RGS12	Y
chr19	46417529	46417734	206	20	0.847759	0.677221	0.170538	44.5569	NANOS2	NANOS2		Y
chr1	247694151	247694300	150	21	0.671978	0.451324	0.220655	43.8407	GCSAML-AS1	OR2C3	GCSAML	Y
chr16	1208665	1208875	211	20	0.730976	0.513762	0.217214	43.6863			CACNA1H	Y
chr1	161049443	161049613	171	20	0.862649	0.727943	0.134707	43.6819		NECTIN4		Y
chr8	37699812	37699980	169	18	0.39423	0.630733	-0.236503	-43.5585		ADGRA2		Y
chr11	134632106	134632341	236	20	0.785045	0.608541	0.176504	43.4318		LINC02714		Y
chr18	77170902	77171088	187	15	0.716224	0.431645	0.284579	43.327		NFATC1	NFATC1	Y
chrX	42747736	42747892	157	14	0.690807	0.345636	0.34517	43.2659
chr11	62455084	62455319	236	21	0.553286	0.326904	0.226382	42.919		LRRN4CL		Y
chr17	79004970	79005742	773	15	0.600836	0.347576	0.253261	42.8627		BAIAP2-DT
chr19	4726530	4726761	232	17	0.937095	0.778912	0.158183	42.6449
chr15	82336484	82336670	187	19	0.234072	0.390239	-0.156167	-42.5577		MEX3B		Y
chr3	160167972	160168176	205	18	0.546791	0.381655	0.165136	42.491	TRIM59-IFT80,TRIM59		TRIM59-IFT80	Y
chr17	5674571	5674663	93	18	0.342638	0.694812	-0.352174	-41.9491	LOC339166
chr9	27690653	27690837	185	12	0.958838	0.600854	0.357984	41.8201
chr19	48225677	48229504	3828	15	0.66219	0.471073	0.191117	41.4939		EHD2	EHD2	Y
chr4	3432319	3432576	258	16	0.620623	0.436992	0.183631	41.3751		RGS12
chr11	1768999	1769176	178	17	0.930857	0.82475	0.106106	41.3308		IFITM10		Y
chr17	79801432	79801870	439	13	0.67886	0.46416	0.2147	41.2723		P4HB
chr19	1967198	1967352	155	12	0.44661	0.230636	0.215974	41.2394			CSNK1G2
chr18	29690904	29691347	444	14	0.814478	0.592716	0.221762	41.2065			RNF138
chr16	57563080	57563213	134	20	0.925312	0.81257	0.112742	41.1558		CCDC102A		Y
chr7	36275824	36275981	158	17	0.862511	0.639505	0.223005	41.1142			EEPD1
chr3	48283262	48283521	260	16	0.0610005	0.183987	-0.122986	-41.0337	ZNF589		ZNF589
chr22	47081974	47082202	229	12	0.526578	0.266691	0.259887	40.799		CERK		Y
chr5	178156233	178156408	176	14	0.70711	0.346972	0.360138	40.6283			ZNF354A	Y
chr9	136726253	136726446	194	11	0.853693	0.608263	0.24543	40.4917			VAV2
chr7	2768593	2768892	300	16	0.771205	0.55015	0.221055	40.3641		GNA12	AMZ1
chr19	47200860	47200993	134	11	0.715712	0.402885	0.312827	40.301		PRKD2	PRKD2
chr9	137675226	137675444	219	14	0.517828	0.319425	0.198403	39.9537			COL5A1
chr9	139925760	139925982	223	19	0.826216	0.722196	0.10402	39.8173	FUT7	FUT7	C9orf139	Y
chr9	136918561	136918707	147	14	0.847046	0.673969	0.173077	39.7245	LOC100130548	BRD3		Y
chr7	2112620	2113449	830	12	0.784974	0.580827	0.204147	39.389			MAD1L1
chr1	9131733	9131846	114	14	0.91221	0.769366	0.142843	39.3254	SLC2A5		SLC2A5	Y
chr3	195947023	195947242	220	16	0.620164	0.424544	0.19562	39.1671			SLC51A
chr11	70672196	70672511	316	12	0.402508	0.685044	-0.282537	-38.9931			SHANK2
chr16	1258220	1258507	288	10	0.772269	0.535623	0.236646	38.9468		CACNA1H	CACNA1H
chr2	233251367	233251472	106	16	0.785933	0.581207	0.204726	38.8239	ECEL1P2	ECEL1P2		Y
chr15	74266074	74266210	137	19	0.948996	0.847582	0.101415	38.6881
chr9	132631375	132631702	328	14	0.472071	0.304526	0.167544	38.2042	MIR6855	USP20	USP20
chr16	32199405	32199508	104	20	0.56499	0.349799	0.21519	38.1257	LOC102723753,HERC2P4	LOC102723753,HERC2P4		Y
chr17	18024405	18024560	156	18	0.924209	0.79486	0.129349	38.0461		MYO15A		Y
chr19	852915	853026	112	15	0.369515	0.200376	0.16914	37.9675	ELANE	ELANE		Y
chr8	144896171	144896409	239	12	0.572148	0.344342	0.227806	37.8853	MIR937	SCRIB	SCRIB
chr11	64108917	64109139	223	14	0.670653	0.48521	0.185443	37.662	MIR7155	CCDC88B	CCDC88B
chr21	44006629	44006855	227	14	0.781977	0.617767	0.16421	37.5659
chr17	78860059	78860281	223	9	0.760183	0.476224	0.283958	37.4568			RPTOR
chr12	121890392	121890660	269	18	0.762123	0.627605	0.134517	37.3794			KDM2B	Y
chr21	46831378	46831554	177	12	0.884612	0.719093	0.165519	37.0739			COL18A1
chr8	1897008	1898438	1431	13	0.670523	0.46382	0.206703	37.0684			ARHGEF10
chr19	46443849	46443939	91	15	0.683384	0.416696	0.266689	36.97		NOVA2		Y
chr12	96389483	96389603	121	11	0.743609	0.507807	0.235802	36.785	HAL	HAL		Y
chr7	1361076	1361189	114	12	0.809675	0.571039	0.238636	36.5749
chr20	44839037	44839129	93	17	0.785871	0.613334	0.172538	36.4974		CDH22		Y
chr10	105428301	105428529	229	17	0.238989	0.0802977	0.158691	36.4965		SH3PXD2A	SH3PXD2A	Y
chr21	44105407	44105531	125	14	0.498293	0.87847	-0.380177	-36.4518			PDE9A	Y
chr1	249097677	249097882	206	11	0.730329	0.499255	0.231074	36.3325
chr5	891708	891886	179	11	0.559696	0.284874	0.274821	36.1519	BRD9	BRD9	BRD9
chr1	6062151	6063245	1095	13	0.921464	0.736624	0.18484	35.9796			KCNAB2
chr14	105179460	105179659	200	14	0.720244	0.493807	0.226437	35.5217		INF2	INF2
chr13	114817473	114817699	227	13	0.525952	0.321192	0.20476	35.4012		RASA3	RASA3
chr5	421300	421410	111	15	0.92242	0.781086	0.141334	35.3154			AHRR	Y
chr14	77493040	77493191	152	18	0.802313	0.676021	0.126292	35.3066		IRF2BPL		Y
chr2	25102063	25102246	184	9	0.833008	0.527592	0.305416	35.2103			ADCY3
chr2	208632011	208632216	206	18	0.613824	0.860144	-0.24632	-35.1273		FZD5		Y
chrX	100546278	100546360	83	17	0.645355	0.474429	0.170926	35.0715	TAF7L	TAF7L	TAF7L	Y
chr20	61443844	61444088	245	13	0.487615	0.289101	0.198514	34.9893		OGFR
chr3	128765155	128765272	118	16	0.291799	0.167449	0.124351	34.9757				Y
chr20	60819485	60819814	330	15	0.353048	0.142538	0.21051	34.872			OSBPL2,MIR1-1HG-AS1
chr18	77586011	77586147	137	11	0.573789	0.282433	0.291356	34.7477				Y
chr14	34269955	34270113	159	18	0.612555	0.436521	0.176033	34.7444		NPAS3		Y
chr6	140018202	140018441	240	11	0.59674	0.317071	0.279669	34.733
chr1	3514863	3515013	151	13	0.236779	0.106651	0.130128	34.598			MEGF6
chr9	132251555	132251798	244	13	0.125282	0.323087	-0.197804	-34.5182	LINC00963	LINC00963	LINC00963
chr15	78186594	78186831	238	16	0.906619	0.787652	0.118967	34.4065
chr1	33799691	33799899	209	9	0.610435	0.311718	0.298717	34.3985		PHC2	PHC2
chr2	10546789	10546987	199	10	0.603395	0.337318	0.266077	34.3363			HPCAL1
chr19	830782	830926	145	13	0.441279	0.249804	0.191476	34.2458		AZU1
chr13	20968856	20969006	151	11	0.734951	0.487165	0.247785	34.2442				Y
chr19	17952197	17952349	153	13	0.847426	0.727967	0.11946	34.1409		JAK3	JAK3	Y
chrX	89295963	89296093	131	14	0.933406	0.779344	0.154062	34.0178
chr19	5078362	5078520	159	11	0.811038	0.607438	0.2036	34.0049			KDM4B
chr2	74328750	74328920	171	13	0.833004	0.637826	0.195178	33.9336		TET3
chr8	22560981	22561085	105	17	0.36952	0.500935	-0.131415	-33.8674				Y
chr1	9775652	9775847	196	15	0.755156	0.521956	0.2332	33.7685		PIK3CD	PIK3CD	Y
chr16	30409205	30409374	170	12	0.668771	0.453877	0.214895	33.734		ZNF48
chr4	961576	961719	144	17	0.195714	0.365049	-0.169335	-33.6926		DGKQ	DGKQ	Y
chr9	140128808	140128968	161	16	0.729182	0.57504	0.154142	33.5001		SLC34A3	SLC34A3	Y
chr12	129417777	129417900	124	15	0.903048	0.743525	0.159523	33.1879			GLT1D1
chr6	9025510	9025874	365	14	0.54665	0.254354	0.292295	33.1692
chr1	1690260	1690490	231	15	0.557311	0.424678	0.132633	33.1635	NADK		NADK
chr13	111318490	111318731	242	11	0.629131	0.411448	0.217683	33.0927			CARS2
chr18	77366911	77367071	161	16	0.84368	0.691276	0.152404	33.0531
chr4	122853555	122854168	614	14	0.699266	0.455553	0.243713	32.9651	TRPC3	TRPC3		Y
chr16	32289957	32290104	148	19	0.610815	0.471827	0.138988	32.8372				Y
chr9	20375796	20376047	252	8	0.231095	0.470283	-0.239188	-32.8013			MLLT3
chr19	8564100	8564611	512	10	0.738308	0.530715	0.207593	32.7851		PRAM1		Y
chr9	135114483	135114676	194	14	0.405252	0.201799	0.203453	32.6186		NTNG2	NTNG2
chr10	127462650	127462737	88	14	0.734058	0.483082	0.250976	32.3408		MMP21		Y
chr8	145003618	145003790	173	14	0.613322	0.421876	0.191446	32.1339		PLEC	PLEC	Y
chr2	132404140	132404394	255	14	0.224827	0.419463	-0.194636	-32.1109			LINC01087	Y
chr10	112838351	112838483	133	17	0.398598	0.261984	0.136614	32.0514		ADRA2A		Y
chr1	59090260	59090416	157	12	0.792213	0.534333	0.25788	31.993
chr16	88511782	88511941	160	14	0.92014	0.746822	0.173318	31.9771
chr17	80982156	80982327	172	14	0.502276	0.326554	0.175723	31.965			B3GNTL1
chr3	184209216	184209329	114	14	0.692364	0.929698	-0.237334	-31.7949				Y
chr4	2431872	2432313	442	15	0.530558	0.328217	0.202341	31.7082			CFAP99	Y
chr2	118617092	118617164	73	11	0.886119	0.674751	0.211368	31.6781				Y
chr10	115478972	115479076	105	8	0.900172	0.682695	0.217478	31.6453			CASP7
chr9	140395131	140395357	227	14	0.871108	0.731054	0.140054	31.5789		PNPLA7	PNPLA7	Y
chr20	62434267	62434455	189	11	0.651964	0.448567	0.203397	31.5144			ZBTB46
chr22	40785329	40785410	82	10	0.62051	0.415304	0.205205	31.5092			SGSM3
chr19	4676808	4676981	174	8	0.76349	0.515812	0.247678	31.4209			DPP9
chr11	72423556	72423706	151	12	0.626892	0.449766	0.177126	31.1601		ARAP1	ARAP1
chr8	131000439	131000621	183	10	0.516363	0.235542	0.280821	31.1555			FAM49B
chr8	142231429	142231718	290	13	0.712672	0.550168	0.162504	31.1057		SLC45A4	SLC45A4	Y
chr10	128594722	128594864	143	14	0.347466	0.485827	-0.138361	-31.0437	DOCK1		DOCK1	Y
chr22	50178924	50179027	104	11	0.850556	0.698162	0.152394	30.9998			BRD1
chr1	40853873	40854730	858	12	0.726987	0.556488	0.170499	30.9935			SMAP2
chr1	10695607	10695799	193	10	0.387868	0.195784	0.192084	30.9595
chr2	240205378	240205474	97	9	0.603978	0.322629	0.281349	30.8786			HDAC4
chr14	100867497	100867622	126	11	0.419102	0.155241	0.263862	30.7563			WDR25
chr1	146548669	146548820	152	9	0.677825	0.392656	0.285169	30.7162			NBPF19
chr14	105642806	105643016	211	9	0.540485	0.302159	0.238326	30.6749		NUDT14	NUDT14
chr17	55962990	55963143	154	14	0.958352	0.845212	0.11314	30.6414		CUEDC1		Y
chrX	100546064	100546165	102	12	0.766049	0.541027	0.225022	30.5018	TAF7L		TAF7L	Y
chr4	81110324	81110459	136	14	0.867008	0.687344	0.179664	30.3963			PRDM8	Y
chr14	35864739	35864836	98	10	0.706685	0.498976	0.207709	30.327
chr17	75450700	75450988	289	10	0.187891	0.0300648	0.157826	30.2291	SEPTIN9		SEPTIN9
chr14	83108873	83108984	112	9	0.374994	0.738853	-0.363859	-30.1301	LINC02301	LINC02301
chr1	9790562	9790703	142	11	0.420394	0.234594	0.1858	30.0759		CLSTN1		Y
chr2	74783314	74783499	186	10	0.4585	0.252629	0.205871	30.0647		DOK1	DOK1
chr13	20139166	20139254	89	11	0.398017	0.193287	0.20473	30.0482				Y
chr19	3980858	3981083	226	14	0.521264	0.375793	0.14547	30.0218		EEF2	EEF2,MIR1268A
chr12	133134890	133135082	193	13	0.432513	0.219948	0.212565	29.8588			FBRSL1
chr17	1541684	1542354	671	10	0.589939	0.390589	0.19935	29.8575		SCARF1	SCARF1
chr13	107145543	107145658	116	10	0.726983	0.52993	0.197053	29.7988		EFNB2		Y
chr7	34118473	34118621	149	12	0.893494	0.724994	0.1685	29.7177		BMPER		Y
chr17	80200760	80200875	116	11	0.562282	0.364888	0.197394	29.7083		CSNK1D	CSNK1D	Y
chr4	83353783	83353953	171	9	0.784795	0.581408	0.203387	29.6736			ENOPH1
chr3	52513975	52514215	241	10	0.711585	0.488205	0.22338	29.5947		NISCH	NISCH
chr7	27181671	27181931	261	10	0.342216	0.692947	-0.350731	-29.5385		HOXA5	HOXA-AS3,HOXA5
chr5	429446	429569	124	8	0.523478	0.27665	0.246829	29.5245			AHRR
chr20	42697210	42697604	395	12	0.586709	0.373611	0.213097	29.4113		TOX2	TOX2
chr6	27730428	27730614	187	13	0.9726	0.775861	0.196739	29.317	LOC100131289	LOC100131289
chr5	37209116	37209251	136	12	0.81032	0.582212	0.228108	29.3071			CPLANE1	Y
chr19	3811082	3811194	113	11	0.558994	0.335122	0.223872	29.2423			MIR1268A,ZFR2	Y
chr8	9106921	9107023	103	10	0.086008	0.262765	-0.176757	-29.2387
chr1	2491228	2491394	167	14	0.847741	0.742012	0.105729	29.1474		TNFRSF14	TNFRSF14
chr13	103426806	103426929	124	11	0.584572	0.416911	0.167661	29.1129	TEX30			Y
chr20	3732822	3732930	109	14	0.477667	0.231221	0.246446	29.1107		HSPA12B		Y
chr10	440639	440918	280	10	0.556666	0.218238	0.338428	29.0907			DIP2C
chr11	118986793	118986910	118	10	0.590021	0.335249	0.254771	29.0259		C2CD2L
chr16	4751491	4751620	130	10	0.83251	0.639194	0.193316	29.0154		ANKS3	ANKS3
chr22	50617092	50617181	90	9	0.896848	0.755714	0.141134	28.9084			PANX2	Y
chr19	54711118	54711342	225	14	0.521842	0.343253	0.178589	28.8483		RPS9	RPS9	Y
chr11	991979	992137	159	10	0.694757	0.536977	0.15778	28.6614			AP2A2
chr16	32822686	32822794	109	14	0.655573	0.399956	0.255617	28.5536				Y
chr21	46268515	46268844	330	12	0.896804	0.744692	0.152112	28.52
chr14	21485843	21486353	511	8	0.758563	0.57503	0.183533	28.5145		NDRG2	NDRG2
chr11	70369021	70369238	218	11	0.461598	0.245413	0.216185	28.5142			SHANK2
chrX	118893436	118893526	91	13	0.569481	0.389976	0.179505	28.4288	SOWAHD	SOWAHD		Y
chr18	11972539	11972666	128	10	0.569188	0.320709	0.24848	28.4126
chr16	2083128	2083346	219	12	0.420038	0.264605	0.155434	28.3594	SLC9A3R2	SLC9A3R2	SLC9A3R2
chr3	194015066	194015158	93	11	0.484116	0.713981	-0.229865	-28.3297
chr20	4836335	4836440	106	8	0.854327	0.648755	0.205572	28.1781		SLC23A2
chr22	51142810	51142900	91	11	0.571849	0.392051	0.179797	28.166			SHANK3	Y
chr17	81047814	81047954	141	13	0.876671	0.756215	0.120455	28.1354			METRNL	Y
chr4	674770	674971	202	13	0.0300584	0.180257	-0.150199	-28.1039		MYL5	MYL5	Y
chr14	71721263	71721400	138	15	0.701533	0.856608	-0.155075	-28.0972
chr7	118498938	118499047	110	11	0.645733	0.865377	-0.219644	-28.0361
chr16	1503434	1503662	229	13	0.933293	0.748331	0.184962	27.9374			CLCN7
chr12	115112369	115112488	120	17	0.608256	0.476307	0.13195	27.9105		TBX3		Y
chr2	241611991	241612069	79	13	0.500614	0.319114	0.1815	27.8605				Y
chr9	128819467	128819567	101	8	0.781905	0.53055	0.251355	27.733
chr19	4548284	4548420	137	8	0.51473	0.284474	0.230255	27.6833		SEMA6B
chr8	143404167	143404355	189	13	0.710619	0.469108	0.241511	27.6081			TSNARE1
chr7	2749222	2749373	152	9	0.0630748	0.228568	-0.165493	-27.5986		AMZ1	AMZ1
chr19	17671165	17671289	125	8	0.620186	0.393406	0.226779	27.5799		COLGALT1	COLGALT1
chr1	2036508	2036732	225	9	0.556789	0.277888	0.278901	27.5462	PRKCZ		PRKCZ
chr1	227635300	227635383	84	13	0.482638	0.25893	0.223707	27.4609
chr16	89037452	89038312	861	10	0.731239	0.580631	0.150608	27.412			CBFA2T3
chr16	89034067	89034183	117	10	0.352873	0.1589	0.193973	27.4118			CBFA2T3	Y
chr17	8645039	8648591	3553	14	0.730115	0.6174	0.112715	27.3579	CCDC42	CCDC42	CCDC42
chr16	1538295	1538422	128	11	0.740298	0.563265	0.177033	27.3473	PTX4	PTX4	PTX4
chr1	249239098	249239162	65	13	0.792331	0.613729	0.178602	27.3316
chr17	78681606	78681761	156	9	0.500828	0.27101	0.229818	27.2801		RPTOR	RPTOR
chr9	134155658	134155802	145	12	0.303157	0.172305	0.130852	27.2787
chr4	7652035	7652128	94	9	0.310627	0.0971218	0.213505	27.2679			SORCS2
chr5	158523309	158523507	199	11	0.841387	0.711871	0.129516	27.2476		EBF1	EBF1
chr19	846094	846266	173	11	0.505372	0.319428	0.185944	27.1658		PRTN3	PRTN3	Y
chr2	74412740	74412940	201	10	0.377689	0.186129	0.191561	27.0852
chr11	1780635	1780804	170	9	0.691917	0.460395	0.231522	27.044		CTSD	CTSD
chr16	87102557	87102655	99	10	0.927664	0.769051	0.158614	26.9922
chr9	129245010	129245124	115	13	0.302875	0.520293	-0.217418	-26.9843			MVB12B	Y
chr2	97532069	97532158	90	9	0.564989	0.323065	0.241923	26.9274		SEMA4C
chr14	24601571	24601795	225	11	0.459058	0.288691	0.170367	26.8422	FITM1	FITM1		Y
chr2	47597038	47597161	124	13	0.389158	0.235487	0.15367	26.8229	EPCAM		EPCAM	Y
chr5	50218692	50218757	66	8	0.888878	0.702057	0.186821	26.8108
chr6	16198393	16198507	115	11	0.914129	0.699232	0.214897	26.653
chr7	99745616	99745933	318	12	0.501655	0.279261	0.222394	26.6441	LAMTOR4
chr17	48545888	48545996	109	11	0.74406	0.559877	0.184183	26.6387	CHAD,ACSF2	CHAD	ACSF2	Y
chr1	21643915	21644085	171	8	0.672372	0.4353	0.237071	26.576			ECE1
chr17	60709613	60709880	268	10	0.437025	0.252168	0.184857	26.4992			MRC2
chr17	19627926	19628031	106	13	0.0537115	0.163418	-0.109706	-26.4841				Y
chr8	145003862	145004010	149	13	0.829625	0.684182	0.145444	26.4665		PLEC	PLEC	Y
chr17	79408871	79408967	97	8	0.500248	0.282505	0.217743	26.4059		BAHCC1
chr9	439131	439387	257	9	0.706613	0.43113	0.275483	26.3367		DOCK8	DOCK8
chr17	7644016	7644184	169	11	0.869572	0.72358	0.145992	26.2797		DNAH2	DNAH2	Y
chr6	158507836	158507979	144	13	0.482052	0.250115	0.231937	26.2211		SYNJ2	SYNJ2	Y
chr5	179333417	179333542	126	11	0.643123	0.473547	0.169576	26.2138			TBC1D9B
chr1	29075804	29075943	140	10	0.554602	0.380128	0.174474	26.2061			YTHDF2
chrX	135962173	135962324	152	14	0.259433	0.102214	0.157219	26.1648	RBMX,SNORD61		RBMX	Y
chr19	56617222	56617940	719	9	0.679322	0.440129	0.239193	26.1443			ZNF787
chr17	76416204	76416363	160	9	0.537799	0.287035	0.250765	26.1238			PGS1
chr19	18596612	18597458	847	9	0.740492	0.562357	0.178135	26.0485			ELL
chr9	82054028	82054177	150	12	0.464298	0.219471	0.244828	25.9957
chr16	56892413	56892546	134	11	0.302151	0.106444	0.195708	25.9873	MIR138-2	MIR138-2
chr7	157918929	157919052	124	13	0.954264	0.797432	0.156832	25.9829			PTPRN2	Y
chr1	1080134	1080262	129	10	0.615173	0.436935	0.178238	25.7798
chr7	127912346	127912465	120	8	0.510755	0.242021	0.268733	25.7561
chr19	56626574	56626698	125	8	0.551488	0.303025	0.248463	25.7541			ZNF787
chr3	13620469	13620615	147	7	0.648014	0.39164	0.256374	25.7202			FBLN2
chr11	65545255	65545436	182	10	0.684013	0.51292	0.171093	25.7067		AP5B1
chr16	4730836	4731070	235	9	0.775001	0.518054	0.256946	25.6938			MGRN1
chr12	3948006	3948084	79	13	0.338356	0.165233	0.173122	25.6683			PARP11	Y
chr11	64641962	64643798	1837	9	0.351687	0.189597	0.162089	25.5023		EHD1	EHD1
chr8	61764655	61764838	184	10	0.299887	0.128537	0.17135	25.5004		CHD7	CHD7
chr4	1288916	1289229	314	9	0.448418	0.254781	0.193637	25.4371			MAEA
chr18	60904210	60904418	209	9	0.573729	0.303739	0.26999	25.4248			BCL2
chr19	7711272	7711497	226	9	0.777508	0.551328	0.22618	25.3927			STXBP2
chr7	642218	642333	116	10	0.618845	0.464052	0.154793	25.3796	LOC101926963		PRKAR1B
chr3	157260667	157260732	66	10	0.343353	0.538191	-0.194838	-25.3209	SLC66A1L			Y
chr18	77213768	77214102	335	9	0.773825	0.545941	0.227884	25.2812			NFATC1
chr19	1160164	1160266	103	7	0.555569	0.301051	0.254518	25.2798			SBNO2
chr5	43038528	43038771	244	9	0.517127	0.253607	0.26352	25.2779			LOC648987
chr14	103740796	103740891	96	11	0.491799	0.277935	0.213863	25.2118				Y
chr18	19751810	19751872	63	13	0.284625	0.154226	0.1304	25.1931		GATA6		Y
chr12	29542351	29542483	133	13	0.95897	0.843795	0.115174	25.0969	OVCH1-AS1	OVCH1-AS1		Y
chr7	2684359	2684466	108	8	0.63514	0.412121	0.223019	25.0712			TTYH3
chr16	16215811	16215930	120	11	0.905108	0.75575	0.149358	25.0656		ABCC1	ABCC1
chr16	87965360	87965439	80	8	0.900187	0.744138	0.156049	25.0397			CA5A
chr16	30408875	30409139	265	10	0.759481	0.590329	0.169152	25.024		ZNF48
chr1	4108340	4108440	101	7	0.841114	0.663553	0.177561	24.9847
chr2	225639653	225639744	92	8	0.729897	0.451749	0.278148	24.8387		DOCK10
chr3	49219346	49219476	131	11	0.719156	0.532264	0.186891	24.7886			C3orf84
chr12	29542554	29542623	70	12	0.939138	0.808169	0.130969	24.7803	OVCH1-AS1	OVCH1-AS1		Y
chr5	140605138	140605261	124	13	0.427633	0.25248	0.175152	24.7761		PCDHB14		Y
chr2	25425351	25425502	152	9	0.410163	0.212285	0.197878	24.7694
chr21	43933362	43933492	131	11	0.505432	0.674747	-0.169315	-24.7366	SLC37A1		SLC37A1
chr17	5674737	5674844	108	11	0.363725	0.669104	-0.305379	-24.7233	LOC339166
chr17	7369898	7370091	194	12	0.722695	0.560291	0.162404	24.611		ZBTB4
chr3	184293359	184294246	888	9	0.444539	0.247724	0.196815	24.6068		EPHB3	EPHB3
chr10	6185937	6186025	89	9	0.738655	0.541107	0.197548	24.5831	PFKFB3
chr17	55822270	55822352	83	10	0.907433	0.69999	0.207442	24.5827	CCDC182	CCDC182
chr18	77552441	77552529	89	9	0.424923	0.227712	0.197211	24.4277				Y
chr11	67207564	67207718	155	10	0.497195	0.34975	0.147445	24.4163		CORO1B	CORO1B
chr17	71588797	71588943	147	9	0.451462	0.254141	0.19732	24.4091			SDK2
chr9	34180236	34180362	127	8	0.655355	0.43282	0.222534	24.3574			UBAP1
chr7	157068885	157069044	160	8	0.718854	0.497296	0.221558	24.332
chr17	75315868	75316059	192	11	0.418252	0.230107	0.188145	24.3056	SEPTIN9	SEPTIN9	SEPTIN9
chr5	1619730	1619965	236	10	0.727425	0.575997	0.151429	24.2288			LOC728613
chr20	52225428	52225493	66	8	0.446101	0.224128	0.221974	24.2024	LOC105372672		LOC105372672
chr1	1562918	1563062	145	10	0.624549	0.466139	0.15841	24.1948		MIB2	MIB2
chr19	448039	448146	108	12	0.621131	0.396778	0.224353	24.1076			SHC2
chr16	87781404	87782207	804	8	0.796109	0.590037	0.206072	24.0834			KLHDC4
chr16	3116363	3116616	254	10	0.878473	0.690323	0.18815	24.0514	IL32		IL32
chr16	32857867	32857948	82	12	0.780061	0.620719	0.159341	23.9993				Y
chr17	15689783	15689865	83	13	0.902821	0.784904	0.117917	23.9814	MEIS3P1			Y
chr19	47259949	47260089	141	11	0.231035	0.116931	0.114104	23.9308		FKRP		Y
chr12	2017149	2017245	97	10	0.287872	0.123711	0.164161	23.8996		CACNA2D4	CACNA2D4	Y
chr4	48988708	48988801	94	13	0.5979	0.418146	0.179754	23.8528	CWH43	CWH43	CWH43	Y
chr16	85816585	85816706	122	8	0.838617	0.594203	0.244414	23.8012			EMC8
chrX	47444681	47444869	189	11	0.844889	0.662634	0.182254	23.7376		TIMP1	SYN1,TIMP1
chr15	23454064	23454221	158	9	0.910393	0.655614	0.254779	23.6999			GOLGA6L22	Y
chr7	102613813	102614045	233	8	0.737632	0.438091	0.299541	23.6858	NFE4	NFE4	FBXL13
chr4	185314686	185316336	1651	9	0.68635	0.50065	0.185699	23.6753			IRF2
chr16	85268352	85268441	90	10	0.218211	0.326017	-0.107806	-23.6491
chr19	5721032	5721102	71	8	0.812154	0.563928	0.248226	23.5754	LONP1,CATSPERD		CATSPERD
chr6	86714367	86714486	120	9	0.888114	0.684013	0.204101	23.5417
chr9	90559101	90559276	176	12	0.56015	0.429445	0.130704	23.539
chr2	121995338	121995489	152	8	0.639498	0.420866	0.218632	23.5324		TFCP2L1	TFCP2L1
chr17	8869730	8869907	178	9	0.580984	0.431801	0.149183	23.5243	PIK3R5
chr17	80195263	80195316	54	9	0.889422	0.746187	0.143236	23.4982	MIR6787	SLC16A3		Y
chr1	21948709	21948817	109	11	0.352313	0.46938	-0.117068	-23.4243			RAP1GAP	Y
chr2	242801904	242802094	191	10	0.714165	0.522303	0.191862	23.4085	PDCD1
chr11	2859186	2859793	608	8	0.466621	0.239682	0.226939	23.3998			KCNQ1
chr17	1494679	1494877	199	10	0.72733	0.573071	0.154259	23.3941		SLC43A2	SLC43A2
chr5	179036427	179036637	211	10	0.573735	0.371625	0.20211	23.3331		RUFY1
chr9	131924700	131924840	141	7	0.65011	0.412574	0.237536	23.3159
chr22	25574925	25575018	94	9	0.655627	0.479835	0.175793	23.2838			KIAA1671	Y
chr5	36662773	36662950	178	9	0.747617	0.536105	0.211512	23.2772			SLC1A3
chr5	28927662	28927763	102	10	0.762888	0.517291	0.245597	23.265	LSP1P3			Y
chr19	3688430	3688689	260	10	0.29312	0.142796	0.150324	23.2557			PIP5K1C
chr1	230415357	230415480	124	8	0.852494	0.642026	0.210468	23.2541		GALNT2		Y
chr17	80202756	80202848	93	9	0.714365	0.497755	0.21661	23.2483			CSNK1D	Y
chr12	14474147	14474274	128	10	0.884301	0.776082	0.108219	23.2364
chr7	148768365	148768503	139	8	0.805592	0.565867	0.239725	23.1636		ZNF786		Y
chr19	812384	812467	84	10	0.907233	0.783351	0.123882	23.1563				Y
chr15	21997328	21997420	93	8	0.897298	0.731129	0.166168	23.155
chr17	78058694	78058809	116	8	0.830092	0.689638	0.140455	23.095		CCDC40	CCDC40
chr17	78819213	78819669	457	7	0.705284	0.48681	0.218474	23.0865			RPTOR
chr17	80193896	80194007	112	10	0.181911	0.0538403	0.12807	23.0746	MIR6787,SLC16A3	SLC16A3
chr7	2116070	2116238	169	9	0.813228	0.619214	0.194014	23.0603			MAD1L1
chr19	4059896	4059980	85	9	0.541379	0.362598	0.178782	23.0601			ZBTB7A	Y
chr19	17435675	17435805	131	8	0.619957	0.481556	0.138401	23.0534		ANO8
chr21	46268897	46268983	87	10	0.850417	0.684051	0.166367	22.9694				Y
chr5	1444691	1444778	88	11	0.326552	0.187376	0.139176	22.9574	SLC6A3		SLC6A3	Y
chr1	2224242	2224375	134	9	0.886154	0.690731	0.195423	22.9309			SKI
chr9	137304301	137304489	189	9	0.533796	0.354007	0.17979	22.891			RXRA
chr11	62455383	62455455	73	9	0.434496	0.182714	0.251782	22.8812		LRRN4CL		Y
chr7	2681431	2681550	120	9	0.542106	0.388095	0.154012	22.8455			TTYH3
chr17	72786390	72786461	72	8	0.818168	0.673466	0.144702	22.8099		TMEM104	TMEM104
chr15	93823912	93823976	65	9	0.719616	0.513904	0.205712	22.7798
chr9	137520056	137520183	128	8	0.616419	0.408789	0.207629	22.7692
chr17	74141517	74141592	76	8	0.191718	0.0610527	0.130665	22.7578		RNF157-AS1	RNF157
chr11	64660903	64661104	202	8	0.409918	0.229577	0.180342	22.7552	MIR194-2HG	MIR194-2HG
chr17	79423287	79423550	264	10	0.405145	0.253384	0.15176	22.705		BAHCC1	BAHCC1
chr18	34854359	34854430	72	10	0.495137	0.282659	0.212478	22.692	LOC105372068	CELF4,LOC105372068	CELF4	Y
chr17	78853900	78854058	159	8	0.454083	0.226611	0.227471	22.6102			RPTOR
chr11	44642695	44642871	177	9	0.241774	0.409325	-0.167552	-22.5823
chr20	37511818	37512030	213	8	0.840221	0.632067	0.208153	22.5773			PPP1R16B
chr7	57484458	57484513	56	12	0.693229	0.536826	0.156403	22.5395				Y
chr11	68697719	68697829	111	6	0.648573	0.371301	0.277272	22.5207			IGHMBP2
chr16	88537160	88537326	167	10	0.509126	0.339092	0.170034	22.4872			ZFPM1	Y
chr15	40366158	40366313	156	10	0.454684	0.236534	0.21815	22.472
chr8	92829636	92829765	130	7	0.873536	0.627654	0.245881	22.4356
chr16	4729831	4729937	107	9	0.437247	0.200601	0.236646	22.378			MGRN1
chr1	23830173	23830279	107	8	0.888554	0.660061	0.228493	22.3716
chr10	64368136	64368221	86	10	0.91664	0.739139	0.177501	22.3342			ZNF365
chr12	19382206	19382470	265	9	0.601229	0.374532	0.226697	22.3336			PLEKHA5
chr8	142222442	142222544	103	8	0.700293	0.457793	0.2425	22.3331		SLC45A4
chr18	77489230	77489352	123	7	0.73414	0.429504	0.304636	22.2847			CTDP1
chr13	58207693	58207749	57	10	0.209498	0.0671622	0.142336	22.2504		PCDH17		Y
chr7	644640	644774	135	7	0.6465	0.370875	0.275625	22.2258			PRKAR1B,LOC101926963
chr9	110249551	110249670	120	9	0.63526	0.44024	0.195019	22.2032		KLF4	KLF4
chr14	105554688	105554758	71	10	0.244008	0.371154	-0.127145	-22.129				Y
chr6	41153790	41153945	156	7	0.613495	0.456312	0.157183	22.1252
chr7	1881112	1881215	104	7	0.521837	0.32544	0.196397	22.0925			MAD1L1	Y
chr12	8941027	8941211	185	10	0.857377	0.652846	0.20453	22.0912
chr14	55569864	55569992	129	6	0.367514	0.15535	0.212165	22.0733
chr17	1371282	1371349	68	8	0.365106	0.204784	0.160322	22.0724		MYO1C
chr16	87842258	87843351	1094	7	0.414431	0.200336	0.214095	22.0598
chr7	156735542	156735664	123	11	0.622976	0.41536	0.207616	22.0563				Y
chr12	117103567	117103725	159	8	0.418036	0.183311	0.234725	22.0379
chr1	150743771	150743959	189	9	0.597357	0.408209	0.189148	22.0188
chr16	4730116	4730233	118	8	0.332665	0.104327	0.228338	21.9651			MGRN1
chr18	30374827	30374896	70	8	0.954462	0.783033	0.171429	21.9608
chr17	1492194	1492285	92	10	0.674214	0.469448	0.204766	21.9418			SLC43A2	Y
chr16	5075430	5075585	156	10	0.534105	0.69303	-0.158925	-21.9372		NAGPA
chr19	570346	570454	109	8	0.751129	0.539492	0.211637	21.9012	BSG
chr19	17956834	17957032	199	8	0.819784	0.655952	0.163831	21.867			JAK3
chr8	142119305	142119464	160	8	0.523868	0.339793	0.184075	21.8376
chr19	5083690	5083854	165	8	0.857149	0.705014	0.152135	21.8033			KDM4B
chr7	101514981	101515068	88	6	0.69788	0.423213	0.274668	21.8032			CUX1
chr11	47410614	47410812	199	8	0.368785	0.176837	0.191948	21.8026
chr17	19826637	19826870	234	7	0.752941	0.533323	0.219618	21.7817			AKAP10
chr16	85624	85692	69	8	0.438278	0.196053	0.242225	21.7558
chr19	42776236	42776416	181	10	0.618021	0.827247	-0.209226	-21.7337		CIC
chr19	855536	855624	89	9	0.745599	0.608042	0.137557	21.731		ELANE	ELANE	Y
chr4	132896552	132896630	79	6	0.87358	0.676931	0.196649	21.7173				Y
chr19	12305553	12305633	81	8	0.410014	0.205019	0.204995	21.679	LOC100289333			Y
chr4	1040844	1040998	155	9	0.590181	0.407979	0.182201	21.6497
chr4	183729263	183729343	81	10	0.793332	0.612159	0.181173	21.6331				Y
chr2	10572087	10572177	91	8	0.244359	0.501538	-0.257179	-21.5259
chr19	474394	474474	81	7	0.820113	0.596073	0.22404	21.5174	ODF3L2		ODF3L2
chr8	21767203	21767296	94	9	0.888108	0.785404	0.102703	21.5156		DOK2
chr10	101282581	101282777	197	8	0.392379	0.61672	-0.22434	-21.4964				Y
chr1	235183985	235184129	145	8	0.832455	0.670721	0.161734	21.4937
chr15	45328269	45328344	76	7	0.316341	0.137399	0.178942	21.4884			SORD
chr19	949245	949463	219	9	0.450991	0.277689	0.173302	21.4534			ARID3A
chr11	64138764	64138857	94	9	0.843302	0.73853	0.104772	21.4301		RPS6KA4
chr20	62072039	62072168	130	8	0.546356	0.307178	0.239178	21.4202			KCNQ2
chr2	55356898	55356992	95	6	0.710206	0.438908	0.271298	21.4061			RTN4
chr2	242480202	242480276	75	7	0.227332	0.430581	-0.203249	-21.4031
chr10	134169325	134169407	83	8	0.535449	0.243345	0.292105	21.3681		LRRC27	LRRC27
chr19	49440536	49440602	67	9	0.780225	0.596697	0.183527	21.3592			DHDH
chr11	49873784	49873850	67	11	0.583949	0.401782	0.182166	21.331				Y
chr6	17580455	17580527	73	7	0.693915	0.394849	0.299066	21.3234
chr19	47635146	47635249	104	8	0.855154	0.708831	0.146323	21.2965			SAE1
chr20	62198523	62198652	130	12	0.53609	0.372842	0.163248	21.2862	HELZ2	HELZ2		Y
chr10	3108670	3108791	122	11	0.170249	0.273362	-0.103114	-21.2849	PFKP,LOC101927824		LOC101927824	Y
chr17	79428808	79428894	87	9	0.809158	0.642938	0.16622	21.2468		BAHCC1		Y
chr8	134250893	134251030	138	7	0.641937	0.358923	0.283015	21.2391		NDRG1
chr13	114918440	114921643	3204	8	0.724595	0.557851	0.166744	21.217
chr15	29211477	29211601	125	8	0.792295	0.560227	0.232068	21.2111			APBA2
chr1	23763081	23763187	107	7	0.695265	0.330737	0.364528	21.1974		ASAP3	ASAP3	Y
chr1	12201554	12201698	145	8	0.873582	0.768512	0.10507	21.149			TNFRSF8
chr7	2124203	2124370	168	8	0.460174	0.242527	0.217647	21.0961			MAD1L1
chr7	142570081	142570171	91	7	0.857493	0.69832	0.159174	21.086		TRPV6	TRPV6
chr13	114283205	114283373	169	10	0.69658	0.535795	0.160784	21.0773			TFDP1
chr7	158655376	158655573	198	8	0.6728	0.444021	0.228779	21.0314			WDR60
chr19	1465964	1466040	77	9	0.0843982	0.199866	-0.115468	-21.0164		APC2		Y
chr18	74173825	74173966	142	9	0.897977	0.787736	0.110242	20.9916			ZNF516
chr9	140069941	140070062	122	10	0.198555	0.345408	-0.146853	-20.9283			ANAPC2
chr9	137232463	137232546	84	7	0.472235	0.228455	0.24378	20.9127			RXRA
chr22	20784729	20784789	61	8	0.0894842	0.269289	-0.179805	-20.8998		SCARF2		Y
chr9	75094285	75094375	91	7	0.85614	0.651715	0.204425	20.8977
chr16	596828	596926	99	10	0.370938	0.188403	0.182534	20.8947		CAPN15
chr17	36667126	36667181	56	10	0.240903	0.392005	-0.151102	-20.8779		ARHGAP23		Y
chr2	8607369	8607478	110	7	0.442927	0.128597	0.31433	20.7685
chr6	151177521	151177655	135	9	0.827783	0.714311	0.113472	20.7069
chr8	143703495	143703603	109	10	0.311974	0.478811	-0.166837	-20.6548
chr19	3190712	3190821	110	9	0.848651	0.688885	0.159766	20.6167			NCLN
chr16	2536124	2536280	157	9	0.374034	0.223801	0.150233	20.6081			TBC1D24
chr11	69259772	69259841	70	8	0.465747	0.275022	0.190725	20.6028
chr5	178692762	178692830	69	9	0.463604	0.24722	0.216384	20.6018			ADAMTS2
chr10	62950355	62950457	103	8	0.40218	0.629395	-0.227215	-20.5902
chr17	4559867	4559980	114	11	0.953543	0.848835	0.104709	20.5765
chr17	2719065	2719163	99	9	0.883732	0.731755	0.151976	20.5625			RAP1GAP2
chr11	72928427	72928709	283	8	0.548388	0.307783	0.240606	20.5537	P2RY2
chr20	1858363	1858567	205	8	0.666874	0.446412	0.220463	20.5443
chr1	115397374	115397483	110	9	0.716332	0.549481	0.166851	20.534	SYCP1	SYCP1		Y
chrX	124337663	124337727	65	9	0.0657119	0.233524	-0.167812	-20.5298				Y
chr11	2402190	2402285	96	8	0.682265	0.520059	0.162206	20.5183			CD81
chr17	1485810	1485940	131	7	0.423744	0.195146	0.228598	20.5121			SLC43A2
chr11	114028440	114028575	136	7	0.617067	0.368836	0.24823	20.51			ZBTB16
chr3	134031697	134031827	131	8	0.257683	0.47486	-0.217177	-20.5061	LINC02004			Y
chr19	11563552	11563628	77	6	0.671916	0.438267	0.23365	20.4903		ELAVL3
chr9	80104579	80104711	133	9	0.182641	0.0612176	0.121424	20.4792			GNA14,GNA14-AS1
chr6	42422246	42422361	116	7	0.202473	0.380878	-0.178405	-20.4009
chr19	22700362	22700474	113	11	0.402199	0.605011	-0.202811	-20.3779			LOC105376917	Y
chr19	18280447	18280618	172	10	0.267862	0.16159	0.106272	20.3694		PIK3R2
chr21	35504661	35504974	314	8	0.692957	0.506045	0.186912	20.332			MRPS6
chr6	10659541	10659672	132	10	0.89345	0.743791	0.149659	20.32
chr1	52072442	52072536	95	8	0.742883	0.58319	0.159693	20.2957
chr5	1318994	1319147	154	7	0.848444	0.670451	0.177993	20.2879			CLPTM1L
chr16	32857392	32857463	72	9	0.778403	0.60606	0.172343	20.2419				Y
chr6	166422378	166422487	110	11	0.0886654	0.221557	-0.132892	-20.2293
chr18	77062292	77062425	134	9	0.821202	0.707608	0.113594	20.2034			ATP9B
chr1	3412514	3412605	92	8	0.574962	0.388798	0.186163	20.1944		MEGF6	MEGF6
chr19	39908616	39908686	71	8	0.680539	0.458065	0.222474	20.1839		PLEKHG2
chr3	196015467	196015564	98	8	0.732124	0.564601	0.167522	20.0726	PCYT1A
chr17	71627402	71627579	178	7	0.676323	0.478916	0.197407	20.0705			SDK2
chr13	114870004	114870063	60	6	0.900799	0.678043	0.222757	20.0326			RASA3
chr17	80237283	80237521	239	8	0.743382	0.560774	0.182608	20.0185
chr21	44767681	44767854	174	8	0.872998	0.722681	0.150317	20.0046
chr1	69284402	69284553	152	8	0.607076	0.312204	0.294873	20.0042
chr16	88765962	88766019	58	6	0.760837	0.52816	0.232677	19.9784			RNF166
chr5	140209137	140209190	54	10	0.659482	0.457934	0.201549	19.9296		PCDHA6	PCDHA5,PCDHA1,PCDHA2,PCDHA3,PCDHA4	Y
chr17	79427225	79427294	70	5	0.743076	0.481243	0.261833	19.9039			BAHCC1
chr2	29240680	29240789	110	6	0.787164	0.589093	0.198071	19.9037		TOGARAM2	TOGARAM2
chr11	1768078	1768386	309	9	0.597579	0.40274	0.19484	19.8929			IFITM10
chr12	122235221	122235951	731	9	0.800324	0.691252	0.109073	19.8175			LINC01089	Y
chr21	44166891	44167037	147	9	0.301494	0.118406	0.183088	19.8044			PDE9A
chr3	13296096	13296264	169	7	0.330323	0.547122	-0.216799	-19.7823
chr12	6241893	6242009	117	8	0.959982	0.852905	0.107078	19.7761
chr13	114790264	114790380	117	8	0.38728	0.228744	0.158536	19.7635			RASA3
chrX	51965374	51965452	79	9	0.962112	0.846788	0.115325	19.7599
chr2	231742250	231742403	154	8	0.450038	0.262953	0.187085	19.7456		ITM2C	ITM2C
chr16	84860640	84860704	65	6	0.636327	0.445159	0.191169	19.7153			CRISPLD2
chr9	99694023	99694116	94	7	0.771938	0.597791	0.174147	19.7073		NUTM2G
chr11	82903144	82903385	242	9	0.513177	0.291609	0.221568	19.7015			LOC100506282
chr14	105505172	105505244	73	6	0.905033	0.773924	0.131108	19.698
chr6	164507240	164507386	147	6	0.444372	0.150453	0.293919	19.6553
chr6	41207397	41207456	60	9	0.39543	0.231807	0.163623	19.6476
chr4	81110074	81110247	174	9	0.918531	0.766984	0.151547	19.6321			PRDM8	Y
chr1	10755442	10755565	124	10	0.237833	0.363227	-0.125394	-19.6311			CASZ1	Y
chr11	46258881	46259053	173	7	0.672022	0.490833	0.181188	19.6267
chr1	6116265	6116396	132	8	0.817714	0.669398	0.148317	19.6253			KCNAB2
chr16	85964062	85964131	70	7	0.788854	0.592122	0.196731	19.6084
chr1	146550904	146551020	117	8	0.268427	0.0982649	0.170162	19.5954			NBPF19	Y
chr12	10096112	10097648	1537	8	0.46483	0.744608	-0.279779	-19.5902	LINC02470
chr14	105218457	105218541	85	9	0.828902	0.662969	0.165932	19.5798	SIVA1			Y
chr19	55837528	55837634	107	6	0.629897	0.387489	0.242408	19.5611	TMEM150B
chr9	130865495	130865601	107	9	0.498666	0.328234	0.170433	19.5558			SLC25A25
chr3	193587418	193587483	66	9	0.390362	0.262675	0.127687	19.5242				Y
chr22	38476862	38476959	98	11	0.54953	0.372843	0.176687	19.5225		SLC16A8		Y
chr19	40972637	40972749	113	9	0.13661	0.327066	-0.190456	-19.479	SPTBN4,BLVRB			Y
chr1	6101009	6101139	131	8	0.355715	0.172933	0.182782	19.4645			KCNAB2
chr19	51966522	51966669	148	6	0.609888	0.383919	0.22597	19.4511
chr8	141045656	141045866	211	8	0.341279	0.123151	0.218129	19.4493			TRAPPC9
chr20	36025086	36025170	85	7	0.629867	0.467111	0.162755	19.4473			SRC
chr16	84628364	84628550	187	7	0.881015	0.655665	0.22535	19.4469			COTL1
chr16	85395472	85395553	82	6	0.760649	0.556945	0.203703	19.4414
chr10	126916924	126916990	67	6	0.57425	0.327727	0.246523	19.4374				Y
chr13	58208018	58208126	109	10	0.249024	0.105525	0.143498	19.4225		PCDH17		Y
chr14	19888254	19888323	70	9	0.75069	0.600506	0.150183	19.3782			DUXAP10,DUXAP9	Y
chr6	33636760	33636890	131	7	0.712437	0.521241	0.191197	19.3737		ITPR3
chr5	178450290	178450415	126	10	0.376561	0.173364	0.203197	19.3488	ZNF879
chr11	67053832	67053929	98	10	0.243203	0.132043	0.11116	19.31		GRK2
chr10	116636511	116636620	110	5	0.658088	0.296249	0.361839	19.2982			FAM160B1
chr16	30661496	30661569	74	7	0.0482738	0.174819	-0.126545	-19.2962	PRR14
chr19	1630131	1630314	184	10	0.794839	0.678117	0.116722	19.2678			TCF3
chr11	3178904	3179007	104	7	0.486863	0.275512	0.211351	19.2505			OSBPL5
chr9	131469161	131469270	110	7	0.783324	0.595268	0.188056	19.2326		PKN3	PKN3
chr8	141229379	141229477	99	7	0.858677	0.691814	0.166863	19.1829			TRAPPC9
chr17	75449999	75450216	218	7	0.269396	0.144322	0.125073	19.1221	SEPTIN9	SEPTIN9	SEPTIN9
chr7	1555926	1556033	108	8	0.615542	0.446729	0.168813	19.1214
chr7	953881	953993	113	7	0.533512	0.321592	0.21192	19.1024			ADAP1
chr19	7682701	7682769	69	8	0.412306	0.194808	0.217498	19.0656	MIR6792	CAMSAP3		Y
chr14	105888615	105888766	152	8	0.26741	0.145753	0.121657	19.0495			MTA1
chr17	79426288	79426432	145	8	0.875071	0.741752	0.133319	19.0491		BAHCC1	BAHCC1
chr19	5041525	5041611	87	7	0.557008	0.409975	0.147033	18.9886			KDM4B
chr11	532395	532497	103	6	0.669191	0.457477	0.211715	18.9637		HRAS
chr1	35250457	35250558	102	7	0.680164	0.528705	0.15146	18.9565		GJB3		Y
chr2	242710785	242710870	86	9	0.821564	0.699078	0.122486	18.9467				Y
chr10	11246441	11246555	115	7	0.630649	0.448079	0.18257	18.9463			CELF2
chr1	11766993	11767085	93	9	0.601702	0.453615	0.148086	18.9336			DRAXIN
chr17	4295027	4295140	114	7	0.658456	0.843261	-0.184805	-18.8912
chr21	43528702	43528800	99	8	0.323135	0.504548	-0.181413	-18.8908	UMODL1-AS1		UMODL1
chr12	125155361	125155438	78	5	0.91246	0.689888	0.222573	18.8908
chr16	420143	420230	88	8	0.216042	0.372335	-0.156292	-18.8798	MRPL28	MRPL28	MRPL28	Y
chr11	68530104	68530177	74	8	0.669336	0.498444	0.170892	18.8765		CPT1A
chr15	29210953	29211038	86	8	0.577076	0.837309	-0.260233	-18.852			APBA2
chr7	582976	583082	107	7	0.411701	0.291393	0.120308	18.8225
chr11	3148381	3148511	131	6	0.463847	0.203143	0.260704	18.765			OSBPL5
chr16	28152914	28153137	224	7	0.704322	0.443021	0.261301	18.7571			XPO6
chr10	130726419	130726581	163	9	0.88702	0.719835	0.167186	18.7534
chr10	29214313	29214433	121	9	0.266689	0.43828	-0.171591	-18.7398				Y
chr22	21983150	21983208	59	8	0.818664	0.664268	0.154396	18.7232			YDJC	Y
chr16	85684844	85685023	180	10	0.350537	0.249373	0.101163	18.6824			GSE1
chr11	67052395	67052453	59	8	0.756933	0.59445	0.162483	18.6808		GRK2		Y
chr21	43681676	43681769	94	7	0.709948	0.442478	0.26747	18.6725			ABCG1
chr2	130345269	130345347	79	9	0.851721	0.701149	0.150571	18.6565				Y
chr1	3517521	3517760	240	8	0.686989	0.534801	0.152187	18.6416			MEGF6
chr4	122853404	122853500	97	6	0.78317	0.539163	0.244007	18.6138	TRPC3	TRPC3	TRPC3
chr20	31053524	31053583	60	6	0.610587	0.380885	0.229702	18.6054			NOL4L
chr17	4379873	4380007	135	6	0.609351	0.407322	0.202029	18.5999			SPNS3
chr19	616771	616855	85	8	0.805829	0.667403	0.138426	18.5885		HCN2		Y
chr3	176988641	176988729	89	6	0.944642	0.813301	0.131341	18.5647
chr16	1208945	1209004	60	8	0.637211	0.423839	0.213372	18.5613			CACNA1H
chr7	158263204	158263285	82	8	0.449816	0.259711	0.190105	18.5499			PTPRN2
chr19	3463533	3463616	84	8	0.856174	0.741866	0.114309	18.527		NFIC		Y
chr5	178547987	178548042	56	9	0.960232	0.810228	0.150004	18.5004			ADAMTS2	Y
chr7	118498778	118498846	69	9	0.533301	0.730532	-0.197231	-18.5
chr8	141283274	141283477	204	5	0.483197	0.185564	0.297633	18.4781			TRAPPC9
chr2	25075032	25075115	84	5	0.947999	0.818932	0.129067	18.4757			ADCY3
chr7	5415800	5415854	55	7	0.82764	0.634298	0.193341	18.4687		TNRC18
chr7	97755737	97755837	101	4	0.69779	0.365147	0.332643	18.4619			LMTK2
chr18	74107777	74107871	95	8	0.790051	0.672674	0.117377	18.4599			ZNF516
chr19	6734128	6734285	158	7	0.582598	0.855346	-0.272748	-18.4446		GPR108	GPR108
chr13	114549697	114549840	144	8	0.587414	0.376697	0.210716	18.4257			GAS6
chr9	129288909	129289011	103	6	0.523584	0.248393	0.275191	18.4253
chr16	85767539	85767721	183	7	0.549447	0.339397	0.21005	18.4147			C16orf74
chr11	325982	326049	68	7	0.514966	0.294006	0.22096	18.4021
chr17	9988658	9988782	125	8	0.862884	0.716043	0.14684	18.3703			GAS7
chr11	1807323	1807425	103	7	0.722731	0.547158	0.175573	18.3613
chr17	80173121	80173229	109	6	0.648919	0.462846	0.186073	18.3534
chr1	114542225	114542353	129	5	0.749234	0.539772	0.209462	18.3504
chr2	219945103	219945171	69	7	0.862033	0.748148	0.113885	18.3041			NHEJ1
chr9	92255516	92255727	212	7	0.303391	0.126854	0.176537	18.2949	UNQ6494		UNQ6494
chr5	77414059	77414184	126	8	0.864835	0.720975	0.14386	18.2591			AP3B1
chr11	33563325	33563567	243	7	0.592613	0.37362	0.218994	18.2532		KIAA1549L	KIAA1549L
chr18	29340825	29340886	62	9	0.690085	0.892578	-0.202493	-18.251	SLC25A52	SLC25A52
chr17	80330684	80330743	60	5	0.741117	0.414516	0.326601	18.2427
chr4	38138915	38139045	131	7	0.715251	0.537366	0.177886	18.2258		TBC1D1
chr9	129294413	129296698	2286	6	0.534735	0.252938	0.281797	18.2222
chr9	3734786	3734857	72	6	0.843085	0.651793	0.191292	18.198
chr3	151178827	151178904	78	8	0.0934725	0.203075	-0.109603	-18.1972				Y
chr2	240259060	240259206	147	7	0.624313	0.444501	0.179813	18.1796			HDAC4
chr16	29140038	29140241	204	8	0.683207	0.502062	0.181145	18.1741
chr19	1271889	1272338	450	8	0.636656	0.461482	0.175174	18.1696		CIRBP	CIRBP
chr1	62734458	62734559	102	6	0.647193	0.338007	0.309186	18.1674			KANK4
chr2	240145602	240145700	99	6	0.668675	0.419317	0.249357	18.1566			HDAC4
chr5	179106228	179106324	97	8	0.290168	0.150718	0.139451	18.1546		CBY3	CBY3	Y
chr14	89947675	89947751	77	7	0.922068	0.818309	0.103758	18.1504			FOXN3
chr21	45923220	45923387	168	7	0.751405	0.555501	0.195903	18.1302			TSPEAR
chr15	77286576	77286957	382	7	0.539785	0.370883	0.168902	18.0983	PSTPIP1
chr12	51718199	51718310	112	7	0.418668	0.24203	0.176638	18.0679	BIN2	BIN2	BIN2
chr11	68866774	68866846	73	5	0.319403	0.111261	0.208141	18.0597
chr19	4974876	4975020	145	7	0.350992	0.139291	0.211701	17.9968			KDM4B
chr22	46365046	46365162	117	7	0.714066	0.569037	0.145029	17.989			WNT7B
chr16	129587	129682	96	6	0.744751	0.481979	0.262772	17.9748		MPG
chr1	2481701	2481960	260	7	0.607937	0.406013	0.201924	17.9609		TNFRSF14-AS1	TNFRSF14-AS1
chr19	1161973	1162060	88	8	0.771945	0.593582	0.178363	17.957			SBNO2
chr2	238864351	238864452	102	8	0.387113	0.544007	-0.156895	-17.952				Y
chr2	42990136	42990263	128	9	0.846463	0.738938	0.107525	17.9442		OXER1
chr17	20420549	20420667	119	6	0.780017	0.591488	0.188529	17.9138
chr10	6248581	6248653	73	8	0.742499	0.54159	0.200909	17.8812			PFKFB3
chr16	85676511	85676612	102	9	0.764012	0.623587	0.140425	17.8803			GSE1	Y
chr17	80928347	80928425	79	8	0.424809	0.21007	0.214739	17.8799			B3GNTL1
chr7	75924057	75925367	1311	5	0.378497	0.127452	0.251046	17.8771
chr16	392293	392383	91	6	0.547773	0.310623	0.23715	17.8673			AXIN1
chr11	64694415	64694515	101	8	0.645125	0.473441	0.171683	17.865			PPP2R5B
chr9	99839803	99839858	56	8	0.716711	0.513796	0.202915	17.8415		GAS2L1P2		Y
chr20	57767281	57767362	82	8	0.926516	0.786913	0.139603	17.8403		ZNF831		Y
chr1	9602893	9603001	109	7	0.372137	0.169559	0.202578	17.823			SLC25A33
chr2	3496778	3496911	134	9	0.76676	0.662394	0.104366	17.8069
chr8	142285048	142285148	101	7	0.723557	0.587291	0.136266	17.7889
chr17	1901210	1901288	79	7	0.36347	0.549439	-0.185969	-17.7837			RTN4RL1	Y
chr19	2227482	2227562	81	8	0.896182	0.792932	0.10325	17.7618			DOT1L	Y
chr9	137270050	137270195	146	7	0.510541	0.37408	0.136461	17.7578	RXRA		RXRA
chr10	13913883	13914014	132	7	0.662677	0.463867	0.19881	17.757			FRMD4A
chr2	240196861	240196958	98	7	0.121234	0.0204431	0.100791	17.7254			HDAC4	Y
chr19	3698228	3698311	84	6	0.844339	0.722402	0.121936	17.72			PIP5K1C	Y
chr2	74412530	74412663	134	6	0.347961	0.164479	0.183482	17.6567
chr13	58207484	58207580	97	9	0.307085	0.175903	0.131182	17.6485		PCDH17		Y
chr16	89779897	89779957	61	7	0.901702	0.759515	0.142187	17.646			VPS9D1-AS1,VPS9D1
chr5	32203742	32203836	95	8	0.735546	0.592871	0.142675	17.646
chr19	2273047	2273130	84	8	0.329517	0.212981	0.116536	17.6415		OAZ1		Y
chr20	42697936	42697986	51	6	0.235699	0.0227309	0.212968	17.6387		TOX2
chr12	10183172	10183234	63	7	0.71638	0.525788	0.190592	17.6289	LOC102724020,CLEC9A	LOC102724020
chr10	134332148	134332200	53	6	0.370805	0.625257	-0.254453	-17.5831		LOC107984282
chr19	11130011	11130093	83	8	0.876692	0.742868	0.133824	17.5789			SMARCA4
chr1	230193558	230193668	111	4	0.686982	0.347547	0.339434	17.5729	GALNT2	GALNT2
chr2	43161979	43162293	315	8	0.535684	0.384822	0.150861	17.5547
chr12	56115029	56115157	129	6	0.735894	0.589868	0.146026	17.5179	RDH5	RDH5	BLOC1S1-RDH5
chr8	35727072	35727232	161	6	0.637426	0.406982	0.230444	17.4809
chr16	88813189	88813301	113	7	0.674796	0.460355	0.214441	17.4714			PIEZO1
chr22	17956390	17956462	73	4	0.536927	0.227903	0.309024	17.4622	CECR2		CECR2
chr1	247654917	247655019	103	5	0.488642	0.219588	0.269054	17.4569	OR2W5	OR2W5
chr2	47666485	47666548	64	5	0.550322	0.286937	0.263386	17.4528			MSH2
chr13	32664207	32664312	106	7	0.351993	0.156502	0.19549	17.4493			FRY
chr3	134207853	134207927	75	5	0.761161	0.552946	0.208215	17.4453			CEP63
chr1	33102890	33103029	140	7	0.709775	0.525247	0.184528	17.439			ZBTB8OS
chr3	127056997	127057048	52	8	0.325453	0.180722	0.144731	17.4377			LINC02016	Y
chr14	20898057	20898146	90	6	0.365253	0.150004	0.215249	17.4361		KLHL33
chr19	728256	728369	114	7	0.472406	0.278096	0.19431	17.4229			PALM
chr1	1355249	1355321	73	9	0.21461	0.328624	-0.114014	-17.4049			ANKRD65	Y
chr6	166877307	166877382	76	7	0.744959	0.510358	0.234601	17.3916			RPS6KA2,RPS6KA2-IT1
chr8	72318947	72319037	91	7	0.839129	0.627937	0.211192	17.3907			EYA1
chr19	1685166	1685217	52	8	0.636858	0.472583	0.164275	17.3808
chr19	30901575	30901676	102	8	0.877279	0.700101	0.177178	17.3623			ZNF536
chr6	112688278	112688352	75	9	0.440944	0.283056	0.157888	17.343				Y
chr21	43221616	43221731	116	8	0.660283	0.483436	0.176847	17.3238		PRDM15		Y
chr1	78147433	78147498	66	7	0.375615	0.226266	0.149349	17.3155	ZZZ3		ZZZ3
chr3	87101768	87101842	75	8	0.763385	0.535326	0.228059	17.3128				Y
chr1	200983217	200983345	129	7	0.47828	0.25948	0.2188	17.2973			KIF21B
chr16	11519012	11522357	3346	10	0.68357	0.572161	0.111409	17.2935		LOC400499	LOC400499
chr7	550560	550643	84	8	0.779617	0.650305	0.129312	17.2891		PDGFA	PDGFA	Y
chr19	2290995	2291109	115	9	0.208915	0.0886492	0.120266	17.2621		LINGO3		Y
chr8	22963297	22963646	350	6	0.726375	0.486885	0.23949	17.2562			TNFRSF10C
chr19	10655644	10655699	56	6	0.385682	0.194391	0.191291	17.2248		ATG4D
chr16	50583405	50583455	51	7	0.748137	0.600463	0.147674	17.2113		NKD1		Y
chr2	47597225	47597316	92	7	0.58796	0.37637	0.21159	17.1756	EPCAM		EPCAM	Y
chr17	78262476	78262686	211	6	0.605577	0.405236	0.20034	17.1705		RNF213	RNF213
chr11	3071194	3071337	144	8	0.72804	0.584418	0.143622	17.1233			CARS1
chr19	567472	567562	91	6	0.687621	0.421043	0.266578	17.122
chr8	144894173	144894275	103	7	0.527041	0.266359	0.260683	17.1203	MIR937		SCRIB
chr12	114356163	114356246	84	6	0.73066	0.478738	0.251922	17.112		RBM19	RBM19
chr17	79023956	79024087	132	7	0.558281	0.416225	0.142056	17.0849			BAIAP2
chr5	10681175	10681261	87	5	0.778979	0.550187	0.228793	17.0818		DAP
chr1	44446855	44446962	108	8	0.860332	0.710822	0.149509	17.0635	B4GALT2	B4GALT2
chr1	25150125	25150189	65	6	0.798334	0.571784	0.22655	17.0439			CLIC4
chr10	4229598	4229778	181	5	0.843379	0.620036	0.223343	17.0356
chr22	40629257	40629349	93	6	0.905711	0.724108	0.181603	16.9863			TNRC6B
chr17	76171191	76171254	64	6	0.940471	0.782242	0.158229	16.9349		TK1	TK1
chr10	114713143	114713232	90	7	0.581256	0.405089	0.176167	16.9323			TCF7L2
chr14	102677307	102680374	3068	6	0.780089	0.563813	0.216276	16.9268		WDR20	WDR20	Y
chr22	47170570	47170680	111	7	0.322042	0.167736	0.154306	16.8962	TBC1D22A		TBC1D22A
chr1	180159685	180159894	210	5	0.936967	0.667643	0.269325	16.8898		QSOX1	QSOX1
chr17	43204562	43204740	179	6	0.651718	0.46739	0.184328	16.8681			PLCD3
chr1	10690509	10690599	91	7	0.824827	0.662572	0.162255	16.8541		PEX14
chr8	144631869	144631933	65	6	0.369586	0.228632	0.140953	16.8272				Y
chr14	75920179	75920279	101	6	0.723893	0.545691	0.178202	16.8063			JDP2
chr12	121456139	121456243	105	8	0.523221	0.335611	0.187611	16.7701
chr9	124906425	124906509	85	7	0.601262	0.40688	0.194382	16.7551		NDUFA8	NDUFA8
chr22	45689042	45689100	59	7	0.526052	0.361874	0.164177	16.7402		UPK3A	UPK3A
chr19	44130989	44131425	437	8	0.520562	0.69953	-0.178968	-16.7351		CADM4	CADM4
chr7	1069429	1069660	232	7	0.641934	0.412529	0.229405	16.7179			C7orf50
chr2	240076192	240076279	88	5	0.614014	0.34801	0.266004	16.7142			HDAC4
chr17	3080145	3080249	105	8	0.720663	0.525655	0.195009	16.7054	LOC100288728	LOC100288728	LOC100288728
chr12	56517308	56517366	59	7	0.615503	0.484487	0.131016	16.6914		ZC3H10
chr17	75322580	75322639	60	6	0.507207	0.291679	0.215528	16.6844			SEPTIN9
chr12	120127730	120127883	154	7	0.772068	0.586669	0.185399	16.68			CIT
chr3	61236607	61236662	56	6	0.0935881	0.220948	-0.12736	-16.6733	FHIT		FHIT	Y
chr16	29308517	29308648	132	5	0.817775	0.574517	0.243258	16.6669
chr16	71523436	71523514	79	5	0.740634	0.514067	0.226567	16.6652	ZNF19
chr1	9670513	9670652	140	7	0.755442	0.609335	0.146107	16.6619		TMEM201	TMEM201	Y
chr5	1618152	1618263	112	6	0.753274	0.604187	0.149087	16.6506			LOC728613
chr4	2764266	2764328	63	6	0.829961	0.642536	0.187425	16.6487
chr8	142402682	142402752	71	6	0.277014	0.450684	-0.173671	-16.6392	PTP4A3		PTP4A3
chr11	134231728	134231815	88	8	0.694838	0.555326	0.139512	16.6351			GLB1L2	Y
chr17	65429469	65429629	161	7	0.735782	0.602796	0.132986	16.6316			PITPNC1
chr7	2701400	2701490	91	8	0.863574	0.757421	0.106153	16.6306		TTYH3		Y
chr7	965478	965595	118	7	0.533907	0.33152	0.202386	16.6005			ADAP1
chr10	6185717	6185852	136	7	0.407744	0.177919	0.229824	16.599
chr16	89167154	89167234	81	7	0.887145	0.773736	0.113409	16.5821		ACSF3	ACSF3	Y
chr8	111214979	111215031	53	6	0.816749	0.650507	0.166242	16.5812
chr17	72436224	72436326	103	7	0.273149	0.0658508	0.207298	16.5799		GPRC5C
chr17	76799725	76799817	93	5	0.265116	0.0436267	0.221489	16.575		USP36
chr1	15276484	15276616	133	6	0.816393	0.633104	0.18329	16.5714			KAZN
chr17	79796258	79796367	110	8	0.798759	0.67145	0.127309	16.5384
chr17	79787272	79787337	66	6	0.76878	0.557789	0.210991	16.5327			MCRIP1
chr16	1980382	1980455	74	5	0.625518	0.326535	0.298983	16.5123
chr12	42682122	42682211	90	6	0.776889	0.53713	0.239759	16.5082
chr11	1835774	1835917	144	5	0.595212	0.351946	0.243266	16.5056
chr12	16028530	16028605	76	7	0.38406	0.192419	0.191641	16.5036
chr12	120635963	120636044	82	7	0.930972	0.77507	0.155902	16.486			RPLP0
chr19	40972450	40972560	111	6	0.167355	0.375753	-0.208399	-16.4827	SPTBN4,BLVRB			Y
chr11	2446182	2446292	111	7	0.622778	0.401651	0.221127	16.4769
chr17	76792769	76792860	92	5	0.763702	0.555404	0.208299	16.4635		USP36
chr11	71189402	71189477	76	6	0.424689	0.151664	0.273025	16.4583		NADSYN1	NADSYN1
chr8	33490436	33490566	131	7	0.572356	0.344979	0.227377	16.4317
chr2	176121751	176121811	61	8	0.922324	0.772331	0.149992	16.4275
chr22	50909951	50910080	130	6	0.411234	0.199679	0.211555	16.424			SBF1
chr15	101327661	101327777	117	7	0.644631	0.423652	0.220979	16.423
chr17	78754354	78754412	59	5	0.377875	0.141717	0.236158	16.4096			RPTOR
chr2	220072642	220072753	112	6	0.471105	0.239454	0.231651	16.3959		ZFAND2B
chr11	1801970	1802067	98	6	0.499461	0.259345	0.240116	16.3689
chr18	13448127	13448242	116	6	0.944367	0.758415	0.185952	16.3681			LDLRAD4
chr11	64626091	64626404	314	8	0.364463	0.228336	0.136127	16.3671			EHD1
chr10	99184923	99185050	128	7	0.801165	0.678562	0.122603	16.3569	PGAM1,LOC644215		LOC644215
chr22	39486972	39487146	175	7	0.589871	0.387489	0.202381	16.3527
chr16	87856214	87856264	51	7	0.917112	0.747854	0.169258	16.3505
chr17	78864446	78864578	133	5	0.654392	0.434335	0.220056	16.3443			RPTOR
chr19	14368982	14369035	54	6	0.536065	0.312014	0.224051	16.3325
chr3	42700447	42700618	172	6	0.583736	0.3541	0.229636	16.3246		ZBTB47
chr3	128765012	128765063	52	8	0.243873	0.131982	0.111892	16.3225				Y
chr15	31776363	31776447	85	8	0.490097	0.322801	0.167296	16.2814		OTUD7A		Y
chr1	173854852	173854960	109	7	0.384447	0.183575	0.200872	16.2724		ZBTB37
chr7	77354181	77354262	82	5	0.687037	0.424646	0.262391	16.2623			RSBN1L
chr5	179341262	179344147	2886	6	0.542825	0.277545	0.265279	16.2498
chr10	45913936	45914063	128	6	0.475519	0.297032	0.178487	16.2365			ALOX5
chr20	62522320	62522496	177	7	0.388124	0.217352	0.170772	16.2316		TPD52L2
chr19	37795292	37795369	78	9	0.379327	0.236569	0.142758	16.2159
chr16	88926074	88926183	110	7	0.879639	0.695795	0.183844	16.2094		TRAPPC2L	TRAPPC2L
chr9	138303120	138303213	94	8	0.813991	0.643499	0.170492	16.2075
chr11	943002	943185	184	6	0.401829	0.216691	0.185139	16.1815			AP2A2
chr17	216813	216897	85	8	0.764779	0.628181	0.136598	16.1649
chr14	54419580	54419660	81	6	0.273116	0.435914	-0.162798	-16.1568	BMP4		BMP4
chr15	53081098	53081183	86	7	0.27211	0.115883	0.156226	16.1522		ONECUT1		Y
chr12	8694205	8694265	61	7	0.741821	0.551677	0.190144	16.1109	CLEC4E
chr9	138697345	138697986	642	6	0.514047	0.300304	0.213743	16.0977
chr9	115823349	115823409	61	6	0.120698	0.356153	-0.235455	-16.0905				Y
chr1	26948640	26948696	57	6	0.947044	0.792249	0.154795	16.0892
chr2	240146026	240146145	120	6	0.57237	0.339451	0.232919	16.0764			HDAC4
chr9	139515377	139515431	55	7	0.82386	0.706359	0.1175	16.0622
chr19	3384823	3384921	99	6	0.641093	0.501974	0.139119	16.0528			NFIC
chr22	35796915	35797032	118	8	0.64709	0.540644	0.106446	16.0229	MCM5		MCM5
chr10	12676665	12676784	120	7	0.687704	0.523189	0.164515	16.0202			CAMK1D
chr7	35494671	35494731	61	6	0.544018	0.286039	0.257979	16.0144				Y
chr2	134866101	134866213	113	8	0.862052	0.755155	0.106897	16.0103
chr16	4042224	4042411	188	6	0.791773	0.552196	0.239577	16.0002		ADCY9	ADCY9
chr16	89389412	89389518	107	6	0.781911	0.612558	0.169353	15.9879		LOC100287036	ANKRD11,LOC100287036
chr7	148801711	148801857	147	8	0.840887	0.711096	0.129791	15.9799		ZNF425		Y
chr12	133186828	133186923	96	6	0.101781	0.277692	-0.175911	-15.9727	LRCOL1	LRCOL1	LRCOL1	Y
chr3	8721148	8721285	138	5	0.832456	0.469688	0.362769	15.9695
chr4	8229322	8229385	64	7	0.417594	0.272193	0.145401	15.962		SH3TC1
chr17	41044758	41044833	76	6	0.525578	0.335109	0.190469	15.9611			LINC00671
chr19	3684070	3684214	145	5	0.642573	0.315481	0.327092	15.9511			PIP5K1C
chr1	28396793	28396868	76	4	0.688978	0.357889	0.331089	15.9241			EYA3
chr9	33721833	33721928	96	6	0.579813	0.339234	0.240579	15.9205
chr17	1518236	1518346	111	8	0.76761	0.607064	0.160546	15.9124		SLC43A2	SLC43A2
chr1	33474062	33474195	134	5	0.807063	0.556182	0.250882	15.9079		AK2
chr16	387705	387765	61	5	0.630782	0.399722	0.23106	15.896			AXIN1
chr16	89069771	89069833	63	5	0.399649	0.628052	-0.228403	-15.8867
chr2	74668372	74668481	110	7	0.644877	0.822397	-0.17752	-15.8683	RTKN		RTKN	Y
chr11	58377389	58377457	69	6	0.487994	0.300824	0.18717	15.8673		ZFP91-CNTF,ZFP91
chr1	206891598	206891658	61	6	0.681942	0.443363	0.238579	15.8556			MAPKAPK2
chr11	3175733	3176937	1205	6	0.678847	0.47864	0.200207	15.8418			OSBPL5
chr10	77542258	77542423	166	6	0.652169	0.447347	0.204822	15.8375	LRMDA		LRMDA
chr3	13060897	13060974	78	7	0.888253	0.684313	0.20394	15.834			IQSEC1
chr17	4434390	4434530	141	6	0.789895	0.626592	0.163303	15.8096		SPNS2	SPNS2
chr1	244395207	244395346	140	7	0.907938	0.779545	0.128393	15.8087
chr1	12015574	12015741	168	5	0.882317	0.626762	0.255555	15.8055			PLOD1
chr13	110384282	110384335	54	6	0.71187	0.387698	0.324172	15.8026
chr11	68139636	68139725	90	6	0.399028	0.210184	0.188844	15.7968			LRP5
chr1	149608327	149608405	79	6	0.556513	0.319123	0.23739	15.7901			LINC00623,LINC00869,LINC01145,H3P4
chr13	112985492	112985577	86	7	0.0890963	0.194844	-0.105748	-15.7881	LINC01044	LINC01044		Y
chr6	11779006	11779078	73	4	0.844459	0.648555	0.195905	15.7873	ADTRP	ADTRP
chr17	21045556	21045703	148	5	0.515791	0.27364	0.242151	15.7666			DHRS7B
chr11	120078747	120078871	125	8	0.171706	0.0650997	0.106606	15.7401
chr20	52298351	52298411	61	5	0.635829	0.409147	0.226682	15.7317
chr9	130734596	130734762	167	6	0.896002	0.679265	0.216737	15.706			FAM102A
chr20	62366654	62366769	116	6	0.82361	0.642849	0.180761	15.6938	LIME1	ZGPAT
chr16	2193710	2193822	113	7	0.645655	0.474991	0.170664	15.6858
chr9	103172656	103172748	93	7	0.740614	0.587931	0.152683	15.6814
chr17	77807685	77807755	71	9	0.871478	0.752728	0.118749	15.6805		CBX4		Y
chr15	45328133	45328208	76	6	0.267342	0.128569	0.138773	15.6692			SORD
chr16	377424	377522	99	6	0.48857	0.299586	0.188984	15.6615			AXIN1
chr19	2634560	2634641	82	7	0.285214	0.112752	0.172462	15.6487			GNG7
chr4	84029615	84029670	56	6	0.507452	0.329973	0.177479	15.6418			PLAC8
chr20	1920548	1920683	136	6	0.528001	0.337848	0.190153	15.6289		SIRPA
chr9	139115897	139115963	67	5	0.911691	0.769627	0.142065	15.6284		QSOX2	QSOX2
chr12	2692138	2692207	70	6	0.215169	0.395843	-0.180673	-15.6057			CACNA1C
chr17	80196862	80196966	105	6	0.167775	0.0597264	0.108049	15.5972		SLC16A3,CSNK1D
chr17	46651204	46651324	121	6	0.775968	0.6342	0.141768	15.5867	HOXB3	HOXB3
chr15	34787586	34787647	62	6	0.51761	0.288537	0.229073	15.5778				Y
chr14	38071298	38071393	96	9	0.242867	0.131373	0.111494	15.5733			TTC6
chr22	46870301	46873741	3441	7	0.449978	0.260245	0.189733	15.5678			CELSR1
chr19	1030678	1030796	119	7	0.485001	0.326245	0.158756	15.5655			CNN2
chr11	68089020	68089119	100	4	0.773207	0.376954	0.396253	15.5628			LRP5
chr3	151055867	151055981	115	5	0.916947	0.779244	0.137702	15.5539		P2RY12	MED12L
chr9	139943946	139944078	133	7	0.828359	0.6951	0.133259	15.5281			ENTPD2
chr5	178156794	178156896	103	6	0.837192	0.607251	0.229941	15.5224	ZNF354A		ZNF354A
chr14	94405666	94405753	88	7	0.315617	0.137051	0.178566	15.5202		ASB2		Y
chrX	103098643	103098713	71	6	0.924323	0.804158	0.120165	15.5115
chr3	100401343	100401426	84	6	0.437613	0.664362	-0.226749	-15.5096			ADGRG7
chr17	74006395	74006497	103	4	0.51212	0.299249	0.212871	15.4886		EVPL
chr17	1457410	1457658	249	6	0.467057	0.230505	0.236552	15.4751			PITPNA
chr17	1486647	1486755	109	7	0.673135	0.526141	0.146994	15.4697			SLC43A2
chr17	26577919	26577974	56	5	0.904837	0.684185	0.220652	15.4681
chr17	65487324	65487406	83	7	0.842903	0.706757	0.136146	15.4442			PITPNC1
chr15	34310600	34310718	119	6	0.657978	0.496269	0.161708	15.4382			CHRM5,AVEN
chr11	66193998	66194055	58	6	0.813146	0.619221	0.193925	15.4114		NPAS4
chr12	117579222	117579332	111	7	0.792054	0.627354	0.164701	15.4083		TESC-AS1
chr11	67274379	67274432	54	8	0.757811	0.653121	0.10469	15.3931		CDK2AP2
chr2	100172885	100172975	91	4	0.525873	0.230419	0.295454	15.3927			AFF3
chr9	132628852	132628922	71	6	0.643325	0.416051	0.227274	15.3806			USP20
chr19	5048279	5048338	60	8	0.299339	0.441112	-0.141773	-15.3765			KDM4B
chr7	213814	213899	86	6	0.799606	0.628578	0.171028	15.3614			FAM20C
chr20	50078188	50078270	83	5	0.681175	0.405298	0.275877	15.3553			NFATC2
chr19	6718123	6718198	76	6	0.656581	0.504401	0.15218	15.3498		C3	C3
chr7	155125407	155125491	85	6	0.917281	0.783768	0.133513	15.3379
chr16	66956019	66956094	76	8	0.84074	0.699137	0.141604	15.3307		RRAD		Y
chr22	49964610	49964685	76	7	0.781021	0.636248	0.144773	15.3293			C22orf34
chr2	242809233	242809335	103	7	0.421747	0.275525	0.146221	15.3291
chr17	4835295	4835476	182	8	0.211468	0.318408	-0.10694	-15.316	GP1BA
chr19	54893448	54893516	69	6	0.584121	0.443813	0.140308	15.3056
chr9	138978292	138978403	112	7	0.692246	0.535602	0.156645	15.2971			NACC2
chr7	964541	964668	128	5	0.4411	0.246024	0.195076	15.2948			ADAP1
chr5	10632520	10632594	75	5	0.632404	0.358903	0.273501	15.2857			ANKRD33B
chr8	145989749	145989889	141	7	0.879466	0.758276	0.12119	15.2754
chr16	30736637	30736718	82	5	0.786304	0.607168	0.179136	15.2728			SRCAP
chr11	62582090	62582180	91	6	0.812522	0.574267	0.238255	15.2403			STX5
chr10	103589188	103589245	58	7	0.202106	0.367476	-0.165371	-15.2402			KCNIP2	Y
chr19	37894490	37894563	74	8	0.561091	0.354723	0.206367	15.2242				Y
chr2	242714233	242714320	88	5	0.314302	0.586888	-0.272586	-15.2067
chr22	30619450	30619621	172	5	0.415285	0.161235	0.25405	15.1894
chr10	129840483	129840595	113	6	0.586765	0.402967	0.183798	15.1886			PTPRE
chr3	124715021	124715116	96	5	0.72141	0.483536	0.237874	15.1875			HEG1
chr7	1545522	1545595	74	7	0.380317	0.251844	0.128473	15.1865
chr17	74377768	74377882	115	7	0.528554	0.393475	0.13508	15.1811
chr15	21995998	21996101	104	7	0.354306	0.22246	0.131845	15.1804				Y
chr3	41886658	41886745	88	7	0.920953	0.805747	0.115206	15.1799			ULK4
chr6	161529455	161529534	80	6	0.527983	0.279616	0.248366	15.1773			MAP3K4
chr16	2008479	2008533	55	7	0.777752	0.582694	0.195058	15.1729
chr20	60912751	60912928	178	7	0.484087	0.338689	0.145398	15.1156		LAMA5	MIR1-1HG-AS1,LAMA5
chr16	89033870	89033996	127	6	0.202445	0.0657766	0.136668	15.1039			CBFA2T3
chr8	143382199	143382254	56	4	0.649543	0.376606	0.272937	15.0995			TSNARE1
chr16	11666390	11666519	130	5	0.636953	0.429661	0.207292	15.0924			LITAF
chr17	19315921	19316007	87	7	0.777947	0.662062	0.115885	15.055		RNF112
chr15	99173855	99173925	71	6	0.817741	0.693162	0.124579	15.043
chr16	69148650	69148751	102	6	0.744036	0.594519	0.149517	15.0315		HAS3	HAS3
chr5	138724780	138724852	73	7	0.886877	0.767132	0.119746	15.0247	MZB1		MZB1
chr2	233534037	233534149	113	5	0.305641	0.522065	-0.216424	-15.0184			EFHD1
chr17	80079970	80080061	92	4	0.774555	0.482402	0.292153	14.998			CCDC57
chr9	139589413	139589481	69	6	0.733046	0.586876	0.14617	14.9943
chr19	3708675	3708747	73	5	0.248248	0.102525	0.145722	14.9854	TJP3		TJP3
chr7	75586136	75586200	65	5	0.676951	0.442303	0.234649	14.969			POR
chr8	134034303	134034379	77	6	0.796674	0.570772	0.225901	14.9684		TG
chr16	32857522	32857588	67	6	0.821693	0.673758	0.147935	14.9669				Y
chr19	11255475	11255568	94	7	0.729314	0.589925	0.13939	14.9613
chr13	111841565	111841634	70	6	0.766142	0.609083	0.157059	14.9602			ARHGEF7
chr2	73384347	73384409	63	7	0.895689	0.729485	0.166204	14.9536
chr7	149419643	149419748	106	7	0.484653	0.349869	0.134784	14.9505		KRBA1	KRBA1
chr10	80971573	80971649	77	5	0.836346	0.660687	0.175659	14.9502			ZMIZ1
chr6	52171933	52171996	64	8	0.811424	0.650582	0.160842	14.9494				Y
chr15	66138011	66138074	64	6	0.841798	0.702136	0.139662	14.949
chr9	137301119	137301183	65	6	0.521165	0.352612	0.168553	14.9481			RXRA	Y
chr19	47838885	47838947	63	5	0.692063	0.464971	0.227092	14.9414			C5AR2
chr7	99817910	99818070	161	6	0.745029	0.50815	0.236879	14.9348		PVRIG	CASTOR3
chrX	81067019	81067119	101	6	0.785368	0.621073	0.164294	14.9288
chr19	2638217	2639286	1070	6	0.303356	0.479926	-0.17657	-14.9254			GNG7
chr9	138902854	138902967	114	6	0.803718	0.614975	0.188743	14.9231		NACC2
chr6	151258326	151258385	60	4	0.83729	0.602125	0.235165	14.9205			MTHFD1L
chr1	213147342	213147412	71	6	0.857629	0.691603	0.166026	14.9177		VASH2	VASH2
chr17	4379651	4379792	142	5	0.467595	0.283814	0.183782	14.8948			SPNS3
chr15	30337850	30337923	74	7	0.835298	0.667034	0.168263	14.893
chr3	5231446	5231563	118	6	0.574178	0.418864	0.155314	14.8878			EDEM1
chr13	114801076	114801186	111	7	0.79687	0.681239	0.115631	14.8862			RASA3
chr1	11863019	11863084	66	7	0.199189	0.313044	-0.113854	-14.8728	MTHFR	MTHFR
chr7	100414958	100415013	56	6	0.752768	0.60458	0.148189	14.8636		EPHB4	EPHB4
chr3	57099204	57099255	52	6	0.460909	0.200498	0.260411	14.8627			ARHGEF3,SPATA12
chr16	3641304	3641383	80	7	0.690584	0.508556	0.182028	14.8537		SLX4	SLX4
chr19	7723001	7723142	142	5	0.43172	0.21625	0.21547	14.8475
chr20	48993523	48993709	187	6	0.419682	0.278224	0.141459	14.8467
chr6	167635026	167635110	85	6	0.815546	0.662194	0.153352	14.8377
chr5	169623	169725	103	7	0.567543	0.423315	0.144228	14.8311		PLEKHG4B	PLEKHG4B	Y
chr22	39633776	39633876	101	5	0.166485	0.448932	-0.282447	-14.8188			PDGFB
chr9	37787219	37787279	61	8	0.742892	0.598063	0.14483	14.7714				Y
chr11	15928339	15928425	87	4	0.625329	0.346461	0.278868	14.768
chr19	55781686	55781805	120	5	0.725868	0.467812	0.258056	14.7303			HSPBP1
chr19	42394085	42394153	69	4	0.837271	0.569795	0.267476	14.7296			ARHGEF1
chr10	135238554	135238658	105	7	0.561509	0.40582	0.155688	14.7265	SPRN			Y
chr13	114817808	114817871	64	4	0.780503	0.585264	0.195239	14.7235			RASA3
chr7	129253646	129253718	73	6	0.708171	0.477781	0.230391	14.7202			NRF1
chr9	95886374	95886546	173	5	0.790464	0.592322	0.198141	14.6905			NINJ1
chr10	135123719	135123816	98	6	0.813668	0.693963	0.119705	14.6876		ZNF511	ZNF511,TUBGCP2
chr22	24103974	24104046	73	6	0.700799	0.486896	0.213902	14.6811
chr16	30976166	30976228	63	6	0.381916	0.169163	0.212753	14.6674		SETD1A
chr3	195727293	195727390	98	5	0.670656	0.43631	0.234346	14.6657
chr1	159797059	159797316	258	6	0.952003	0.803757	0.148246	14.6627	SLAMF8		SLAMF8
chr16	50720056	50720119	64	6	0.490422	0.28343	0.206993	14.6539
chr1	147380580	147380667	88	6	0.843698	0.731119	0.112579	14.638		GJA8	NBPF19
chr2	239289051	239289210	160	5	0.520225	0.282928	0.237297	14.6371			TRAF3IP1
chr14	91740414	91740482	69	5	0.57106	0.350376	0.220684	14.6252			CCDC88C
chrX	36489048	36489139	92	6	0.916558	0.748525	0.168033	14.6249
chr3	187947091	187947230	140	5	0.51114	0.285	0.22614	14.6237			LPP
chr14	53201505	53201595	91	7	0.618464	0.423398	0.195066	14.6221			STYX
chr19	5260779	5260874	96	5	0.762333	0.528193	0.234141	14.6176		PTPRS	PTPRS
chr8	142337313	142337375	63	7	0.366285	0.18579	0.180495	14.6164
chr21	43945166	43945268	103	7	0.201146	0.322072	-0.120926	-14.6017			SLC37A1
chr5	176153142	176153215	74	6	0.623123	0.398424	0.224699	14.6
chr6	13873508	13873667	160	5	0.296694	0.109388	0.187306	14.5929
chr12	105721512	105721606	95	5	0.868748	0.653505	0.215243	14.5676	KCCAT198
chr9	14316419	14316480	62	7	0.283853	0.413089	-0.129237	-14.5529	NFIB		NFIB
chr12	2613035	2613191	157	6	0.418663	0.310832	0.107831	14.5266			CACNA1C
chr17	6757474	6757642	169	7	0.228289	0.378178	-0.149889	-14.5168	ALOX12P2	ALOX12P2	ALOX12P2
chr1	45204003	45204107	105	7	0.942897	0.819276	0.12362	14.5157
chr14	68287211	68287280	70	7	0.519513	0.304704	0.214809	14.5154	RAD51B		RAD51B
chr11	61110054	61110129	76	6	0.452219	0.258484	0.193735	14.5076		TKFC
chr4	35527056	35527227	172	6	0.909553	0.741163	0.168389	14.5022
chr14	105624483	105624548	66	6	0.626075	0.474429	0.151646	14.4844			JAG2
chr13	88328973	88329050	78	6	0.546985	0.807622	-0.260636	-14.4629		SLITRK5
chr16	69776044	69776115	72	5	0.63869	0.47151	0.16718	14.4626		NOB1		Y
chr2	121957570	121957647	78	4	0.650088	0.321023	0.329064	14.456
chr19	16720008	16720085	78	5	0.801173	0.613394	0.187779	14.4449			MED26
chr11	65744468	65744526	59	6	0.566347	0.404345	0.162001	14.4447		SART1	SART1
chr15	41097638	41097739	102	5	0.871447	0.738041	0.133406	14.4168			DNAJC17
chr13	41372641	41372766	126	5	0.193121	0.383159	-0.190038	-14.4044		TPTE2P5	SLC25A15
chr16	2985574	2985630	57	5	0.772279	0.593656	0.178624	14.4016			FLYWCH1
chr19	2025424	2025477	54	7	0.702656	0.524097	0.178559	14.3971
chr20	61937497	61937564	68	6	0.339994	0.177853	0.16214	14.3772			COL20A1	Y
chr22	47544799	47544900	102	5	0.20872	0.472852	-0.264132	-14.3607			TBC1D22A
chr4	7649591	7649687	97	6	0.760565	0.625104	0.135461	14.3547			SORCS2
chr19	6236414	6236537	124	5	0.680695	0.490426	0.190269	14.3541			MLLT1
chr2	209224516	209224634	119	6	0.539987	0.304121	0.235866	14.3385	PTH2R	PTH2R
chr11	48921830	48921917	88	7	0.852975	0.720269	0.132706	14.3311				Y
chr7	399536	399635	100	7	0.511216	0.368649	0.142567	14.3074
chr12	111593477	111593539	63	5	0.487699	0.286342	0.201357	14.3051			CUX2
chr17	42447382	42447451	70	5	0.521019	0.218961	0.302058	14.3022
chr5	177949435	177949565	131	6	0.841469	0.708588	0.13288	14.2865			COL23A1
chr12	125167255	125167370	116	5	0.784609	0.568443	0.216166	14.2709
chr15	90578664	90578779	116	5	0.483189	0.273214	0.209975	14.2375			ZNF710
chr19	43848557	43848664	108	5	0.714331	0.470768	0.243563	14.2349
chr10	120802075	120802153	79	6	0.551484	0.367692	0.183791	14.2239		EIF3A		Y
chr15	100272053	100272142	90	6	0.975813	0.873742	0.102071	14.21		LYSMD4	LYSMD4
chr16	50745926	50746002	77	6	0.84072	0.717252	0.123468	14.2087		NOD2
chr9	130542950	130543015	66	5	0.77365	0.60998	0.16367	14.2012
chr10	74084999	74085117	119	5	0.409561	0.235582	0.173979	14.1901
chr1	42236029	42236166	138	5	0.81948	0.508518	0.310962	14.187			HIVEP3
chr19	58310310	58310398	89	6	0.809534	0.619459	0.190075	14.1835
chr9	137265033	137265167	135	6	0.703364	0.530008	0.173356	14.1706			RXRA
chr2	62432251	62432429	179	5	0.502086	0.281293	0.220793	14.1689	MIR5192		B3GNT2
chr11	2769117	2769206	90	5	0.637881	0.460868	0.177013	14.1676			KCNQ1
chr15	74290671	74290752	82	6	0.68995	0.521906	0.168045	14.1547		PML		Y
chrX	100914114	100914216	103	6	0.260543	0.0878532	0.17269	14.1539	ARMCX2	ARMCX2	ARMCX2
chr7	1028083	1028168	86	5	0.0683565	0.216779	-0.148422	-14.1482			CYP2W1,C7orf50
chr19	50058237	50058337	101	6	0.151832	0.0504271	0.101405	14.1404
chr15	72977881	72977969	89	6	0.405526	0.176008	0.229519	14.1393	HIGD2B,BBS4		HIGD2B
chr3	141593861	141593933	73	7	0.622312	0.366449	0.255863	14.1262
chr7	1481492	1481584	93	5	0.730586	0.547771	0.182815	14.1189			MICALL2
chr1	2751474	2751564	91	6	0.729592	0.564764	0.164827	14.118
chr17	78914675	78914812	138	6	0.645787	0.4617	0.184087	14.0983			RPTOR
chr22	48542372	48542438	67	5	0.300607	0.116708	0.183898	14.0955
chr2	8785183	8785262	80	7	0.739533	0.572102	0.167431	14.0887
chr20	61464631	61464779	149	6	0.518	0.351199	0.1668	14.0815			COL9A3
chr10	126481287	126481338	52	6	0.186141	0.0607742	0.125367	14.068	EEF1AKMT2
chr15	55600655	55600863	209	4	0.808962	0.514268	0.294694	14.0653
chr14	105642573	105642675	103	5	0.547134	0.345538	0.201596	14.0582			NUDT14
chr19	40421238	40421295	58	8	0.77892	0.639943	0.138977	14.0473		FCGBP		Y
chr8	11471903	11475391	3489	7	0.694867	0.532495	0.162372	14.0469
chr19	4381880	4381971	92	6	0.836647	0.670531	0.166116	14.0468			SH3GL1
chr8	23398935	23399067	133	6	0.220107	0.0841298	0.135977	14.0465			SLC25A37
chr15	64338153	64338244	92	8	0.356522	0.471048	-0.114526	-14.0346	DAPK2		DAPK2	Y
chr17	36207849	36207915	67	6	0.965297	0.857754	0.107543	14.0248			YWHAEP7
chr16	19144478	19144570	93	5	0.6529	0.391513	0.261387	13.9985
chr1	235013215	235013301	87	5	0.651016	0.460696	0.19032	13.9799
chr11	115581816	115581871	56	6	0.818485	0.625693	0.192792	13.9736
chr19	48931808	48931915	108	6	0.765451	0.6123	0.153151	13.9722			GRIN2D
chr12	125628496	125628786	291	6	0.794283	0.627207	0.167076	13.9719
chr7	1549034	1549088	55	5	0.778187	0.624408	0.153778	13.9714
chr7	5214277	5214460	184	6	0.374261	0.56697	-0.192709	-13.9647
chr11	67758831	67758929	99	7	0.484248	0.634435	-0.150187	-13.9581		UNC93B1		Y
chr6	36445620	36445686	67	6	0.709005	0.537316	0.171688	13.9543			KCTD20
chr7	5719954	5720072	119	5	0.440466	0.176813	0.263653	13.9408	RNF216-IT1	RNF216-IT1	RNF216-IT1,RNF216
chr14	104690218	104690269	52	6	0.230133	0.441007	-0.210874	-13.9341	LINC02691		LINC02691	Y
chr1	53748951	53749089	139	4	0.800827	0.609517	0.19131	13.9305			LRP8
chr2	38894847	38894957	111	5	0.62937	0.379011	0.250359	13.9168			GALM
chr17	2747956	2748058	103	4	0.649692	0.379371	0.27032	13.9142			RAP1GAP2
chr12	131310832	131310959	128	5	0.708334	0.560566	0.147768	13.91			STX2
chr19	17218500	17218615	116	5	0.696257	0.500737	0.19552	13.9069			MYO9B
chr13	113422444	113422512	69	6	0.870755	0.692813	0.177942	13.9067			ATP11A
chr5	140537608	140537659	52	6	0.530283	0.347866	0.182418	13.8998		PCDHB17P		Y
chr12	48134398	48134495	98	6	0.39409	0.23669	0.157401	13.8929		RAPGEF3	RAPGEF3
chr10	82269562	82269641	80	5	0.797489	0.640448	0.157041	13.8919			TSPAN14
chr2	43175961	43176039	79	7	0.736243	0.617024	0.11922	13.8775
chr10	112839058	112839126	69	7	0.866351	0.737548	0.128803	13.8618		ADRA2A		Y
chr19	42599489	42599768	280	5	0.780458	0.600077	0.180381	13.8568		POU2F2	POU2F2	Y
chr2	132404595	132404694	100	7	0.0881836	0.202036	-0.113852	-13.8553			LINC01087	Y
chr9	135866330	135866413	84	6	0.959842	0.818757	0.141085	13.8544		GFI1B
chr16	1518579	1518657	79	6	0.923244	0.799019	0.124225	13.8543			CLCN7
chr22	50616752	50616990	239	6	0.348678	0.181914	0.166764	13.85		PANX2	PANX2	Y
chr18	61604337	61604495	159	7	0.467201	0.338605	0.128596	13.8446
chr22	44504982	44505077	96	5	0.778464	0.586074	0.19239	13.838			PARVB
chr7	97912179	97912285	107	6	0.672951	0.458774	0.214177	13.8368			BRI3
chr1	22486419	22486533	115	6	0.860202	0.703935	0.156267	13.8108
chr11	3163832	3163942	111	6	0.416857	0.228845	0.188013	13.801			OSBPL5
chr10	47638123	47638208	86	6	0.503874	0.315264	0.18861	13.7912			ANTXRLP1
chr12	54708329	54709474	1146	5	0.903309	0.744072	0.159237	13.7902
chr1	153813367	153813457	91	6	0.828698	0.697638	0.13106	13.789			GATAD2B
chr1	46640255	46640324	70	4	0.819358	0.632203	0.187155	13.7829	PIK3R3,TSPAN1		LOC110117498-PIK3R3,PIK3R3
chr16	4516261	4516346	86	7	0.90478	0.763575	0.141205	13.772		NMRAL1
chr10	59657574	59658005	432	5	0.76775	0.543613	0.224137	13.7697
chr17	36192975	36193033	59	5	0.396748	0.197367	0.199381	13.7621
chr2	27301471	27301536	66	5	0.34248	0.154489	0.187991	13.7536	EMILIN1	EMILIN1
chr2	201942881	201942941	61	5	0.854213	0.683025	0.171188	13.7461			NDUFB3
chr2	121088757	121088944	188	5	0.572072	0.280342	0.291731	13.7447
chr16	1208531	1208604	74	7	0.463653	0.329842	0.133811	13.7377			CACNA1H	Y
chr22	41723345	41723427	83	6	0.83552	0.725998	0.109522	13.7357		ZC3H7B	ZC3H7B
chr7	63642476	63642552	77	8	0.286262	0.170223	0.116039	13.728				Y
chr7	151393456	151393586	131	5	0.868612	0.723715	0.144897	13.7259			PRKAG2
chr5	15385368	15385473	106	4	0.85653	0.649829	0.206701	13.7191
chr9	140695436	140695572	137	7	0.80239	0.693899	0.108491	13.7035		EHMT1	EHMT1
chr19	32800969	32801021	53	6	0.893653	0.774996	0.118657	13.6844
chr1	16614349	16614455	107	4	0.666846	0.33216	0.334687	13.6844			FBXO42
chr15	64665741	64666478	738	5	0.661988	0.476095	0.185892	13.6771			PCLAF
chr9	134352931	134353047	117	6	0.759157	0.64212	0.117037	13.6738			PRRC2B
chr15	32810408	32810465	58	5	0.399695	0.222055	0.17764	13.6731
chr5	177811432	177811549	118	7	0.622671	0.407247	0.215425	13.6693			COL23A1
chr22	36753360	36753426	67	5	0.692181	0.446285	0.245896	13.6692			MYH9
chr12	124912312	124912461	150	5	0.566269	0.394297	0.171972	13.6651			NCOR2
chr7	2678951	2679051	101	6	0.751265	0.588	0.163265	13.6565			TTYH3
chr7	1428846	1428900	55	5	0.893027	0.74768	0.145347	13.6553
chr1	2163946	2164053	108	5	0.486387	0.298412	0.187975	13.6544			SKI
chr11	130003839	130003932	94	5	0.760171	0.526796	0.233374	13.6512			APLP2
chr22	42911783	42911897	115	5	0.853758	0.656294	0.197464	13.6415			RRP7A
chr19	39174245	39174325	81	5	0.295148	0.140233	0.154915	13.6347			ACTN4
chr2	65413042	65413092	51	4	0.684158	0.430083	0.254075	13.6284
chr1	21652411	21652492	82	5	0.322341	0.136131	0.18621	13.6185			ECE1
chr16	86795490	86795559	70	5	0.618804	0.357603	0.261202	13.6145
chr20	31104168	31104252	85	5	0.513771	0.269264	0.244507	13.6132			NOL4L,LOC101929698
chr1	2485606	2485722	117	5	0.582934	0.390882	0.192052	13.5909		TNFRSF14-AS1
chr2	232236256	232236320	65	4	0.767864	0.554821	0.213043	13.5871		ARMC9
chr5	1618524	1618647	124	5	0.648506	0.498168	0.150339	13.5858			LOC728613
chr12	124872081	124872160	80	6	0.694949	0.582928	0.112021	13.5843			NCOR2	Y
chr16	68741774	68741900	127	6	0.513256	0.32377	0.189486	13.5736
chr2	2709056	2709133	78	4	0.516578	0.247952	0.268626	13.5715
chrX	66150510	66150562	53	5	0.950331	0.783123	0.167208	13.5704
chr2	240300045	240300118	74	6	0.690066	0.504935	0.185131	13.5687			HDAC4
chr11	924949	925086	138	7	0.692198	0.867931	-0.175733	-13.5569	AP2A2
chr15	101319303	101319379	77	6	0.430255	0.279558	0.150696	13.5519
chr9	130511803	130511901	99	6	0.603073	0.408121	0.194952	13.55		SH2D3C
chr22	24602444	24602504	61	5	0.470484	0.271949	0.198535	13.5487
chr22	50623129	50623221	93	7	0.471371	0.59484	-0.123469	-13.5421				Y
chr19	838964	839036	73	6	0.693458	0.543278	0.150179	13.5393
chr9	139590021	139594972	4952	7	0.360609	0.253309	0.1073	13.528				Y
chr5	1497501	1500788	3288	5	0.480361	0.288334	0.192027	13.4844			LPCAT1
chr22	45623714	45623780	67	5	0.507088	0.334951	0.172137	13.473			KIAA0930
chr11	3175625	3175678	54	6	0.290269	0.110211	0.180059	13.4487			OSBPL5
chr17	3462018	3462082	65	5	0.402699	0.216835	0.185864	13.4482	TRPV3
chr11	119233961	119234024	64	6	0.32399	0.159641	0.164349	13.4338	USP2		USP2
chr17	78262111	78262237	127	5	0.802831	0.67961	0.123221	13.4257		RNF213	RNF213
chr20	2779455	2779549	95	5	0.689585	0.532804	0.156781	13.4212		CPXM1	CPXM1
chr10	135051344	135051415	72	7	0.301543	0.421896	-0.120354	-13.4177	VENTX	VENTX		Y
chr5	132083633	132083685	53	7	0.536005	0.40016	0.135845	13.417	CCNI2		CCNI2	Y
chr16	75528661	75528721	61	4	0.16623	0.337409	-0.171179	-13.3944	CHST6		CHST6	Y
chr12	122269675	122269852	178	5	0.682669	0.501868	0.1808	13.3751		SETD1B
chr22	40814533	40814585	53	5	0.393727	0.236822	0.156905	13.3724		MRTFA
chr12	9217850	9217985	136	5	0.289629	0.513659	-0.22403	-13.3718	A2M-AS1,LINC00612		A2M-AS1
chr17	991018	991108	91	6	0.949066	0.813674	0.135392	13.3531			ABR
chr10	135078252	135078447	196	6	0.637535	0.51111	0.126425	13.3261			ADAM8
chr6	82957936	82958051	116	5	0.183448	0.341491	-0.158043	-13.3056	IBTK
chr7	4725610	4725751	142	5	0.587567	0.363937	0.22363	13.3046			FOXK1
chr1	236332102	236332218	117	5	0.584683	0.393775	0.190908	13.303			GPR137B
chr17	55740239	55740366	128	6	0.246292	0.0924412	0.153851	13.2959			MSI2
chr4	1221940	1222011	72	6	0.685016	0.572899	0.112117	13.2779		CTBP1	CTBP1	Y
chr10	74459189	74459264	76	5	0.742286	0.58915	0.153136	13.2773			MCU
chr1	16488644	16488756	113	5	0.615162	0.414256	0.200906	13.2767
chr17	76133926	76133997	72	5	0.392888	0.256541	0.136347	13.2734			TMC8
chr10	81905690	81905850	161	4	0.762287	0.523425	0.238863	13.2691
chr11	123029996	123030051	56	5	0.45555	0.237635	0.217915	13.2683			CLMP
chr8	144410930	144411005	76	5	0.385272	0.234402	0.15087	13.2676			TOP1MT
chr17	10050193	10051956	1764	5	0.887103	0.71192	0.175182	13.2607			GAS7
chr17	20421056	20421164	109	5	0.430588	0.203218	0.22737	13.2407
chr11	116706046	116706108	63	6	0.0675632	0.22852	-0.160957	-13.2245	APOA1-AS
chr2	242669973	242670033	61	6	0.827598	0.676555	0.151043	13.2148
chr2	25097064	25097119	56	5	0.584602	0.293442	0.291159	13.1975			ADCY3
chr15	91370261	91370318	58	6	0.873926	0.737153	0.136774	13.1852
chr11	64335630	64335709	80	7	0.837355	0.724632	0.112723	13.1767			SLC22A11	Y
chr12	117477883	117477965	83	6	0.273471	0.134965	0.138507	13.1739			TESC
chr11	122505311	122505800	490	6	0.669092	0.502689	0.166403	13.1733
chr17	3863092	3863151	60	4	0.80305	0.635817	0.167233	13.1507			ATP2A3
chr10	126330601	126330673	73	5	0.525783	0.328439	0.197344	13.1428			FAM53B
chr17	80151864	80151928	65	5	0.79106	0.647371	0.143689	13.1427		CCDC57
chr17	76167569	76167679	111	5	0.310792	0.103667	0.207125	13.1352		SYNGR2	SYNGR2
chr1	244238216	244238296	81	6	0.687601	0.473942	0.21366	13.1352
chr7	102084278	102084396	119	4	0.806942	0.604786	0.202156	13.1275			ORAI2
chr9	93601605	93601760	156	5	0.321081	0.155994	0.165088	13.1232			SYK
chr5	1295854	1295918	65	5	0.722756	0.551754	0.171002	13.1201	TERT			Y
chr11	350362	350483	122	6	0.699439	0.531373	0.168066	13.1106
chr2	240125916	240126004	89	6	0.893842	0.789016	0.104827	13.0968			HDAC4
chr2	75136245	75136304	60	5	0.49315	0.228384	0.264766	13.0967	LINC01291	LINC01291	LINC01291
chr9	126319372	126319434	63	5	0.868672	0.738755	0.129917	13.0945			DENND1A
chr22	37762113	37762449	337	6	0.899893	0.760278	0.139614	13.0909			ELFN2
chr10	99206577	99206632	56	7	0.936546	0.792093	0.144454	13.0718	EXOSC1,ZDHHC16		ZDHHC16
chr3	160203369	160203422	54	6	0.256771	0.425049	-0.168278	-13.0713	TRIM59-IFT80	TRIM59-IFT80
chr1	228004967	228005093	127	5	0.80349	0.609342	0.194147	13.056		PRSS38
chr19	807083	807174	92	6	0.631257	0.491304	0.139953	13.0559			PTBP1	Y
chr12	71113006	71113107	102	5	0.272162	0.516418	-0.244256	-13.0325			PTPRR
chr19	1272840	1272905	66	5	0.761854	0.449556	0.312297	13.0315		CIRBP	CIRBP
chr22	38485716	38485790	75	5	0.492579	0.717756	-0.225177	-13.0134			BAIAP2L2	Y
chr1	201532271	201532393	123	6	0.930179	0.814548	0.115631	13.0048
chr19	11052372	11052432	61	6	0.822495	0.659436	0.163059	13.0009
chr9	92140981	92141038	58	6	0.727974	0.619111	0.108863	12.9959
chr14	105011978	105012039	62	7	0.706845	0.54317	0.163675	12.9936
chr19	1079457	1079626	170	6	0.823283	0.662878	0.160406	12.9666			ARHGAP45
chr11	1507374	1507479	106	5	0.466932	0.292606	0.174326	12.9596	MOB2		MOB2
chr3	53135166	53135249	84	5	0.842592	0.633683	0.208909	12.9577			RFT1
chr21	45237760	45237861	102	5	0.499691	0.319666	0.180024	12.9449
chr19	856061	856145	85	6	0.66429	0.530809	0.133481	12.9306		ELANE		Y
chr5	137803577	137803658	82	5	0.739854	0.588748	0.151106	12.9303		EGR1
chr19	6697445	6697495	51	5	0.254157	0.101657	0.1525	12.9132		C3
chr7	101335622	101335741	120	6	0.57715	0.44685	0.130301	12.8534
chr20	61639559	61639615	57	5	0.173179	0.29128	-0.118101	-12.8484
chr6	166746926	166746982	57	6	0.530905	0.335466	0.195439	12.8461			SFT2D1
chr9	127119140	127119226	87	5	0.88774	0.774314	0.113427	12.8459		LOC100129034,PSMB7	PSMB7
chr10	119480989	119481080	92	5	0.76578	0.517675	0.248105	12.8326
chr3	11266149	11266199	51	5	0.553604	0.349072	0.204532	12.8305			HRH1
chr4	24975811	24975905	95	5	0.407509	0.175009	0.232499	12.8281			CCDC149
chr22	41753299	41753367	69	5	0.786206	0.638809	0.147397	12.8256		ZC3H7B
chr20	48840021	48840156	136	6	0.818122	0.677819	0.140302	12.8241
chr1	10269002	10269133	132	4	0.798127	0.598444	0.199683	12.8213
chr8	43102143	43102206	64	7	0.301326	0.129986	0.17134	12.8205				Y
chr3	128417035	128417088	54	6	0.117215	0.222492	-0.105277	-12.7862
chr1	2168736	2168817	82	4	0.487085	0.265935	0.221151	12.7791			SKI
chr19	40972309	40972374	66	5	0.0489757	0.16672	-0.117745	-12.7634	SPTBN4,BLVRB			Y
chr16	1988972	1989064	93	5	0.376223	0.148929	0.227293	12.7581		MSRB1
chr1	9446380	9446471	92	4	0.330864	0.149455	0.181409	12.7329
chr14	23588084	23588162	79	5	0.427393	0.261334	0.166059	12.7306	CEBPE	CEBPE
chr19	6057010	6057100	91	5	0.510968	0.356572	0.154396	12.7282			RFX2
chr6	170418225	170418326	102	4	0.348987	0.174077	0.17491	12.7232
chr10	135454125	135454180	56	7	0.841909	0.674679	0.16723	12.7205				Y
chr17	1026801	1026886	86	7	0.711899	0.845397	-0.133498	-12.7054			ABR
chr18	46460727	46461592	866	4	0.327051	0.145087	0.181964	12.6923			SMAD7
chr10	106081178	106085484	4307	4	0.441195	0.208237	0.232958	12.6922	ITPRIP-AS1	ITPRIP-AS1	ITPRIP,ITPRIP-AS1
chr5	129242270	129242394	125	4	0.204148	0.423956	-0.219807	-12.6811			CHSY3
chr17	43347921	43348028	108	6	0.618656	0.468765	0.149891	12.6584		MAP3K14	MAP3K14
chr15	86070384	86070440	57	5	0.685998	0.495915	0.190083	12.6445			AKAP13
chr9	137287113	137287193	81	5	0.64559	0.420319	0.225271	12.6349			RXRA
chr19	57154207	57154270	64	7	0.284684	0.159876	0.124808	12.6302	SMIM17		ZNF71-SMIM17	Y
chr17	695027	695095	69	5	0.481893	0.264827	0.217066	12.6301		MRM3
chr11	119557388	119557442	55	6	0.357809	0.153553	0.204256	12.618			NECTIN1
chr16	31154301	31154351	51	7	0.34785	0.208713	0.139137	12.6115		PRSS36	PRSS36	Y
chr1	3507132	3507201	70	5	0.697733	0.535702	0.162031	12.6			MEGF6
chr17	74249101	74249202	102	5	0.417481	0.21666	0.20082	12.5884
chr3	59037624	59037697	74	5	0.673753	0.524681	0.149072	12.5874
chr6	170557467	170557539	73	5	0.856476	0.674068	0.182409	12.5863
chr5	176153857	176153935	79	6	0.298892	0.161579	0.137313	12.5839
chr19	39921686	39921808	123	4	0.417597	0.263898	0.153699	12.5674
chr19	3190890	3191771	882	5	0.687683	0.513654	0.174029	12.5642			NCLN	Y
chr2	149435282	149435399	118	6	0.922313	0.784241	0.138072	12.563			EPC2
chr14	56045969	56046028	60	5	0.33259	0.56178	-0.22919	-12.5621	KTN1,KTN1-AS1		KTN1-AS1
chr19	50192656	50192716	61	6	0.583437	0.760644	-0.177208	-12.555	ADM5	ADM5		Y
chr7	4652043	4652154	112	7	0.917986	0.792142	0.125844	12.547
chr7	105089041	105089109	69	5	0.775118	0.648034	0.127083	12.5401
chr1	12232262	12233852	1591	6	0.444384	0.318353	0.126031	12.5357			TNFRSF1B
chr7	964741	964837	97	6	0.811263	0.649226	0.162037	12.5215			ADAP1
chr22	17639103	17639200	98	5	0.606825	0.423415	0.18341	12.5143	HDHD5		HDHD5
chr2	122522836	122522899	64	5	0.635737	0.470032	0.165704	12.5137		TSN
chr11	64358599	64358674	76	5	0.647159	0.446662	0.200497	12.5109	SLC22A12	SLC22A12
chr11	68475190	68475241	52	4	0.785483	0.604187	0.181297	12.4951		TESMIN
chr12	2771130	2771204	75	7	0.800318	0.6734	0.126918	12.4933			CACNA1C
chr1	6101219	6101288	70	5	0.595789	0.40542	0.19037	12.4905			KCNAB2
chr10	64368348	64368412	65	6	0.941723	0.801745	0.139978	12.4899			ZNF365
chr13	48892596	48892653	58	6	0.520672	0.286601	0.234071	12.487			RB1	Y
chr7	963545	963605	61	5	0.54873	0.396065	0.152665	12.4821			ADAP1
chr22	42227351	42227467	117	4	0.589686	0.368433	0.221253	12.4766		SREBF2-AS1
chr22	45621959	45622012	54	6	0.0631726	0.169576	-0.106403	-12.4714			KIAA0930
chr19	544139	544211	73	7	0.75409	0.628839	0.125251	12.4604	GZMM		GZMM
chr6	35026073	35026236	164	5	0.463947	0.316992	0.146955	12.4587			ANKS1A
chr19	4861240	4861327	88	4	0.864809	0.682382	0.182427	12.4572			PLIN3
chr19	11185561	11185651	91	5	0.557909	0.338521	0.219388	12.4388
chr2	62357081	62357170	90	6	0.747143	0.608953	0.13819	12.4306			COMMD1
chr7	156832920	156833778	859	5	0.92351	0.820342	0.103169	12.4285				Y
chr19	16987886	16988057	172	5	0.41825	0.26899	0.149259	12.4283			SIN3B
chr22	50981098	50981198	101	5	0.338617	0.132359	0.206258	12.4244
chr2	242703109	242703173	65	5	0.672725	0.499562	0.173163	12.4228			D2HGDH
chr11	60933848	60933901	54	5	0.723042	0.528972	0.19407	12.4221
chr6	7151102	7151182	81	4	0.8265	0.6611	0.1654	12.4101			RREB1
chr10	11952310	11952412	103	5	0.760741	0.632765	0.127976	12.387
chr19	14587736	14587820	85	5	0.491073	0.311771	0.179302	12.3821
chr19	17120476	17120578	103	5	0.557364	0.321905	0.23546	12.3787			CPAMD8
chr20	47437595	47437653	59	4	0.764702	0.593819	0.170883	12.3625			PREX1
chr14	104858433	104858650	218	4	0.51697	0.320957	0.196013	12.3406
chr3	15677692	15677782	91	4	0.588264	0.361741	0.226523	12.3379			BTD
chr14	105206164	105206242	79	6	0.782585	0.680452	0.102133	12.3374			ADSS1
chr16	17228482	17228564	83	4	0.792777	0.623016	0.169761	12.3372	LOC102723692	XYLT1	LOC102723692
chr1	234350744	234350823	80	7	0.315864	0.48977	-0.173905	-12.3343	SLC35F3		SLC35F3
chr11	120093121	120093246	126	5	0.722492	0.537118	0.185374	12.3317			OAF
chr4	3290313	3290470	158	4	0.373138	0.164207	0.20893	12.3207
chr22	45236640	45236700	61	6	0.286679	0.161773	0.124907	12.3115			ARHGAP8,PRR5-ARHGAP8
chr11	47282934	47282986	53	5	0.449721	0.277037	0.172684	12.3033		NR1H3
chr2	45203289	45203367	79	5	0.577563	0.823106	-0.245543	-12.2979
chr12	133443122	133443239	118	6	0.313879	0.139544	0.174335	12.296			CHFR
chr4	159586897	159586964	68	5	0.893337	0.77195	0.121387	12.2938
chr10	7542443	7542545	103	5	0.597745	0.390031	0.207714	12.2833
chr7	141397197	141397307	111	5	0.500755	0.327426	0.173329	12.2792			DENND11
chr10	134328582	134328738	157	5	0.458236	0.231168	0.227068	12.2521			LOC107984282
chr2	242809064	242809117	54	6	0.449245	0.269492	0.179753	12.2337
chr1	151245334	151245398	65	5	0.765037	0.574833	0.190204	12.2193
chr6	169824940	169825021	82	6	0.749074	0.922497	-0.173423	-12.2101
chr19	33758933	33758992	60	5	0.414234	0.217147	0.197087	12.2067
chr2	101569892	101570116	225	5	0.751826	0.5867	0.165126	12.1989			NPAS2
chr10	135202490	135202591	102	4	0.515782	0.318505	0.197277	12.1958		PAOX	PAOX
chr6	5143256	5144475	1220	4	0.58575	0.387605	0.198145	12.1956		LYRM4	LYRM4,LYRM4-AS1
chr19	1331413	1331483	71	5	0.60456	0.413245	0.191315	12.1925
chr19	11690546	11690617	72	5	0.623321	0.494216	0.129105	12.1924	ACP5
chr16	88532430	88532583	154	4	0.744978	0.459222	0.285756	12.1863			ZFPM1
chr6	27017899	27017962	64	4	0.773804	0.52513	0.248675	12.177
chr13	20763210	20763264	55	5	0.886266	0.771318	0.114948	12.1658		GJB2
chr7	155302488	155302546	59	5	0.239005	0.114393	0.124612	12.1633	CNPY1	CNPY1	CNPY1	Y
chr16	30485383	30485447	65	6	0.409402	0.2876	0.121801	12.1586			ITGAL	Y
chr1	180160081	180160234	154	4	0.538307	0.255209	0.283098	12.1514			QSOX1
chr19	41847924	41848057	134	5	0.613907	0.480036	0.133871	12.1291		TGFB1	TGFB1
chr20	60395097	60395193	97	4	0.837213	0.66764	0.169573	12.1176			CDH4
chr22	38309267	38309430	164	4	0.584386	0.339774	0.244613	12.1073			MICALL1
chr16	66956164	66956242	79	5	0.80725	0.626692	0.180558	12.1062		RRAD		Y
chr9	136566827	136566895	69	6	0.527304	0.285239	0.242065	12.0851			SARDH	Y
chr1	9688558	9688613	56	5	0.43977	0.315282	0.124489	12.0635
chr19	3182109	3182175	67	5	0.812028	0.671518	0.14051	12.059
chr7	2999155	2999226	72	4	0.279863	0.106195	0.173668	12.0562			CARD11
chr1	41786660	41786720	61	5	0.837962	0.722552	0.11541	12.0404
chr17	79235898	79235968	71	5	0.699762	0.568816	0.130946	12.0263			SLC38A10
chr20	61170290	61173069	2780	5	0.709582	0.514039	0.195543	12.0128
chr19	47879912	47880070	159	4	0.702614	0.506556	0.196057	12.0122			DHX34
chr2	237459520	237459775	256	5	0.535757	0.352605	0.183152	12.01
chr9	129293553	129293667	115	4	0.787036	0.592459	0.194577	12.0096
chr10	48555681	48555764	84	5	0.56271	0.356708	0.206002	12.0047
chr3	170039101	170039305	205	5	0.426439	0.252592	0.173847	11.9837
chr16	56391458	56391538	81	4	0.45518	0.231193	0.223987	11.9805
chr20	8338994	8339193	200	4	0.684089	0.427105	0.256984	11.9785			PLCB1
chr19	2288335	2288408	74	6	0.473715	0.341737	0.131978	11.9742
chr3	195947338	195947416	79	4	0.55076	0.342701	0.208059	11.9734			SLC51A
chr17	46045922	46045976	55	6	0.719993	0.587411	0.132581	11.9667
chr11	67049412	67049488	77	5	0.635759	0.488643	0.147117	11.951		GRK2	GRK2
chr12	114297974	114298140	167	4	0.725346	0.486085	0.239261	11.9465			RBM19
chr10	1704918	1704972	55	5	0.84715	0.697215	0.149935	11.9233			ADARB2
chr11	68141609	68141683	75	6	0.198026	0.0797855	0.11824	11.9196			LRP5
chr8	134276587	134276706	120	4	0.514294	0.265262	0.249031	11.904			NDRG1
chr11	2823953	2824075	123	5	0.764597	0.612835	0.151762	11.8925			KCNQ1
chr16	87915396	87915457	62	5	0.178776	0.312333	-0.133556	-11.8836		CA5A
chr5	177592836	177592901	66	5	0.561928	0.742577	-0.18065	-11.8811				Y
chr17	59418700	59418777	78	4	0.766495	0.566234	0.200262	11.8798			BCAS3
chr11	67168144	67168232	89	6	0.370281	0.215833	0.154448	11.8788		PPP1CA	PPP1CA
chr2	240850290	240850342	53	4	0.611542	0.393056	0.218486	11.8677			NDUFA10
chr10	5592763	5592870	108	5	0.62085	0.435216	0.185634	11.8657
chr5	42942691	42942744	54	4	0.56967	0.301781	0.267889	11.8646
chr2	109840995	109841063	69	4	0.510851	0.25925	0.251601	11.8277			SH3RF3
chr4	738083	738133	51	6	0.82885	0.705772	0.123078	11.8272			PCGF3
chr22	32024869	32024963	95	4	0.632659	0.40639	0.226269	11.8161			PISD
chr3	52099522	52099640	119	4	0.434769	0.22684	0.207929	11.8127	LINC00696
chr10	52218320	52218414	95	5	0.335156	0.127315	0.207841	11.796			SGMS1
chr18	46119188	46119295	108	5	0.845126	0.720659	0.124468	11.7921			CTIF
chr19	56666649	56666709	61	5	0.68168	0.85574	-0.17406	-11.7872			ZNF444
chr5	150436499	150436643	145	6	0.861501	0.738167	0.123334	11.7848		TNIP1	TNIP1
chr1	98313746	98313814	69	4	0.829302	0.637658	0.191644	11.7831			DPYD
chr12	111609281	111609346	66	4	0.618448	0.427291	0.191157	11.7584			CUX2
chr17	1372775	1372892	118	5	0.513061	0.275352	0.237708	11.7546		MYO1C	MYO1C
chr3	157812092	157812173	82	6	0.561375	0.405832	0.155543	11.754				Y
chr14	93406039	93406143	105	4	0.785264	0.484779	0.300485	11.7459		ITPK1	ITPK1
chr1	235093673	235093797	125	5	0.643608	0.502841	0.140767	11.7458		LOC101927851
chr20	58841742	58841979	238	4	0.424105	0.148452	0.275654	11.7436			MIR646HG
chr9	112819761	112819819	59	5	0.827986	0.713886	0.1141	11.7354			PALM2AKAP2
chr19	474621	474689	69	5	0.36574	0.151705	0.214035	11.7323	ODF3L2	ODF3L2
chr1	10695916	10696018	103	5	0.816422	0.703837	0.112584	11.7288
chr9	113801767	113801886	120	5	0.458014	0.180515	0.2775	11.7235	LPAR1
chr22	42063208	42063328	121	5	0.79419	0.677123	0.117067	11.7074
chr11	134393157	134393265	109	4	0.654205	0.441321	0.212884	11.7042
chr1	232922664	232922759	96	4	0.502053	0.283596	0.218457	11.6932
chr17	71546956	71547038	83	4	0.608566	0.380725	0.227841	11.6925			SDK2
chr8	48172969	48173035	67	5	0.798239	0.658582	0.139657	11.689	SPIDR			Y
chr17	79880919	79880988	70	5	0.437451	0.570408	-0.132957	-11.6859	MAFG	MAFG	MAFG
chr19	13120843	13120927	85	5	0.274606	0.107771	0.166834	11.6739			NFIX
chr1	153322266	153322368	103	4	0.65195	0.461474	0.190476	11.668	PGLYRP4
chr5	173059	173155	97	4	0.519789	0.300325	0.219464	11.6648		PLEKHG4B
chr3	194330414	194330517	104	5	0.782918	0.56481	0.218108	11.6598			TMEM44
chr9	37378322	37378555	234	5	0.806519	0.645457	0.161062	11.658
chr1	214078891	214078957	67	6	0.389615	0.573269	-0.183654	-11.6507			PROX1-AS1
chr9	92003588	92003689	102	5	0.784909	0.599003	0.185906	11.646		SEMA4D
chr16	88920653	88920713	61	4	0.805771	0.654255	0.151517	11.6407			GALNS
chr1	154136025	154136165	141	4	0.597914	0.315104	0.282809	11.6216		TPM3	TPM3
chr11	10522811	10523023	213	5	0.862145	0.722761	0.139385	11.6136		AMPD3	AMPD3
chr9	140042402	140042465	64	5	0.418822	0.212445	0.206376	11.6123			GRIN1	Y
chr17	79363059	79363169	111	5	0.702706	0.554641	0.148065	11.612
chr6	52267086	52267173	88	5	0.904602	0.749425	0.155176	11.6096			PAQR8
chr1	9008750	9008857	108	4	0.912475	0.748177	0.164298	11.5914			CA6
chr12	133414521	133414608	88	4	0.883257	0.727156	0.156101	11.5828		CHFR
chr11	114476249	114476331	83	4	0.847669	0.698772	0.148897	11.581
chr1	110772454	110772539	86	4	0.41223	0.144136	0.268094	11.5807			KCNC4
chr4	10101400	10101468	69	5	0.805264	0.644704	0.16056	11.5721			WDR1
chr10	993109	993200	92	4	0.490333	0.279328	0.211005	11.5696
chr2	232236067	232236137	71	5	0.330461	0.15008	0.180382	11.5627			ARMC9
chr4	2941400	2941476	77	6	0.899121	0.787043	0.112078	11.5557			NOP14,NOP14-AS1
chr17	27155964	27156016	53	5	0.599557	0.429526	0.170031	11.5528			FAM222B
chr22	46469758	46469886	129	5	0.675668	0.886601	-0.210932	-11.5298
chr17	79056854	79056947	94	4	0.705284	0.526712	0.178572	11.5178			BAIAP2
chr17	45897102	45897178	77	4	0.616264	0.410348	0.205917	11.5169		OSBPL7	OSBPL7
chr21	45160800	45160886	87	5	0.859243	0.671313	0.18793	11.514	PDXK		PDXK
chr17	10634427	10634593	167	5	0.307096	0.558641	-0.251545	-11.5107	TMEM220		TMEM220-AS1
chr16	4730652	4730785	134	4	0.738944	0.494017	0.244927	11.5079			MGRN1
chr8	6110934	6110988	55	6	0.840802	0.716155	0.124647	11.5017
chr5	126110928	126111008	81	4	0.815312	0.633584	0.181728	11.5002			LMNB1-DT
chr7	23801062	23801132	71	5	0.939642	0.825495	0.114147	11.4845			STK31
chr7	157150043	157150165	123	5	0.818346	0.690814	0.127533	11.4804			DNAJB6
chr22	33964297	33964368	72	4	0.313488	0.0939512	0.219537	11.4789			LARGE1
chr1	198648849	198648952	104	5	0.314964	0.189031	0.125933	11.4736			PTPRC
chr12	52258346	52258405	60	4	0.0856251	0.213913	-0.128288	-11.4674
chr1	10890240	10890300	61	4	0.778864	0.579761	0.199104	11.4666
chr13	66226336	66226418	83	4	0.777026	0.603804	0.173222	11.4487
chr6	28183676	28183823	148	4	0.815402	0.558861	0.256541	11.4463		TOB2P1
chr8	54605609	54605664	56	4	0.148174	0.327132	-0.178959	-11.4426
chr4	25374338	25374416	79	4	0.387548	0.157389	0.230159	11.4327
chr18	12258634	12258718	85	6	0.639522	0.500417	0.139105	11.4187			CIDEA
chr20	44533618	44533711	94	4	0.597602	0.447765	0.149837	11.4155		PLTP
chr8	28637013	28637135	123	5	0.307244	0.120002	0.187242	11.4116			INTS9
chr5	178692633	178692691	59	5	0.340934	0.138005	0.202928	11.4101			ADAMTS2
chr6	157931933	157932083	151	5	0.34867	0.125163	0.223507	11.4087			ZDHHC14
chr2	206962738	206962823	86	4	0.801199	0.557626	0.243572	11.4029
chr5	177895546	177895610	65	4	0.574181	0.337611	0.23657	11.4015			COL23A1
chr16	81515773	81518253	2481	4	0.696972	0.51297	0.184001	11.4			CMIP
chr2	32028795	32028846	52	6	0.690517	0.507501	0.183016	11.3969	LINC01946		LINC01946
chr19	14238245	14238304	60	4	0.625444	0.444596	0.180848	11.3904			ASF1B
chr10	63721707	63721803	97	5	0.962468	0.859497	0.102971	11.3886			ARID5B
chr4	939403	939551	149	4	0.672738	0.95672	-0.283981	-11.3884			TMEM175
chr9	135869117	135869174	58	5	0.301564	0.147451	0.154113	11.3854
chr11	68075745	68075824	80	4	0.576373	0.375465	0.200908	11.385
chr9	137737102	137737168	67	5	0.850162	0.713471	0.13669	11.3626			LOC101448202
chr6	170730460	170732045	1586	4	0.9284	0.767243	0.161157	11.3621				Y
chr16	89396732	89396818	87	4	0.619701	0.391631	0.22807	11.3612			ANKRD11
chr1	77962893	77963015	123	6	0.789218	0.651319	0.137899	11.3554			AK5
chr2	10633820	10633915	96	4	0.341458	0.15525	0.186208	11.3429
chr11	3175481	3175552	72	4	0.262651	0.0452932	0.217357	11.3392			OSBPL5
chr16	16035816	16035880	65	4	0.77913	0.606418	0.172711	11.3308
chr8	37672445	37672569	125	5	0.541423	0.345575	0.195848	11.3222		ADGRA2	ADGRA2
chr6	6974241	6974513	273	4	0.595886	0.376852	0.219034	11.3197
chr8	89399148	89399253	106	5	0.423435	0.710423	-0.286988	-11.2981
chr2	113884668	113884734	67	4	0.646745	0.41381	0.232934	11.2966	IL1RN		IL1RN
chr17	30000347	30000461	115	5	0.759966	0.564657	0.195309	11.2929
chr7	155142854	155142904	51	4	0.905896	0.784925	0.120971	11.2894				Y
chr17	75889719	75889916	198	5	0.92833	0.788798	0.139532	11.2872
chr1	243601412	243601472	61	5	0.322981	0.155365	0.167615	11.2869			SDCCAG8
chr11	63401716	63401774	59	4	0.887152	0.661686	0.225466	11.286			ATL3
chr10	29104063	29104142	80	6	0.828727	0.720212	0.108515	11.2858
chr21	43445208	43445321	114	4	0.639851	0.45406	0.185791	11.2783
chr5	195681	195743	63	4	0.918525	0.737646	0.18088	11.2642		LRRC14B
chr6	503749	503807	59	4	0.784265	0.599549	0.184717	11.2613			EXOC2
chr9	139367194	139367244	51	5	0.820498	0.71083	0.109668	11.2541			SEC16A	Y
chr19	835147	835208	62	6	0.873679	0.74816	0.125519	11.2486
chr19	659268	659354	87	5	0.616114	0.468131	0.147982	11.2438			RNF126
chr17	2831573	2831657	85	4	0.839956	0.696602	0.143354	11.2408			RAP1GAP2
chr13	114429558	114429608	51	4	0.722186	0.45321	0.268976	11.2235			GRK1
chr17	75316402	75319024	2623	4	0.55769	0.32777	0.229921	11.2229	SEPTIN9	SEPTIN9	SEPTIN9
chr17	76779039	76779102	64	5	0.279482	0.426421	-0.14694	-11.2147	CYTH1
chr7	2497721	2497781	61	6	0.494059	0.374314	0.119745	11.1998
chr16	87904159	87904257	99	5	0.806353	0.667412	0.138941	11.1973
chr1	206223089	206223168	80	5	0.138566	0.245422	-0.106856	-11.1963	AVPR1B
chr3	126257393	126257511	119	4	0.535624	0.351237	0.184387	11.1756			C3orf22,CHST13
chr8	22238572	22238647	76	5	0.374935	0.20262	0.172315	11.172			SLC39A14
chr14	65100123	65100190	68	4	0.415844	0.163994	0.25185	11.1676
chr14	65464068	65464412	345	4	0.681776	0.452717	0.229059	11.1655			CHURC1-FNTB,FNTB
chr19	56701297	56701381	85	5	0.733518	0.614979	0.118539	11.16		ZSCAN5B
chr18	10800401	10800478	78	4	0.713634	0.503377	0.210258	11.1566		PIEZO2	PIEZO2
chr19	45317844	45317924	81	4	0.454309	0.264685	0.189625	11.1559		BCAM	BCAM
chr1	201618096	201618149	54	5	0.636902	0.458333	0.17857	11.1492	NAV1	NAV1		Y
chr3	75835088	75835151	64	4	0.31421	0.575998	-0.261788	-11.1465	ZNF717
chr14	75924561	75924612	52	4	0.6189	0.456385	0.162515	11.1405			JDP2
chr16	87899449	87900630	1182	4	0.572326	0.384485	0.187841	11.1335			SLC7A5
chr7	971489	971553	65	4	0.692428	0.500698	0.19173	11.1222			ADAP1
chr6	21379472	21379548	77	4	0.84266	0.713313	0.129347	11.1037
chr4	60384280	60384380	101	5	0.916697	0.752922	0.163775	11.1009
chr19	49918575	49918645	71	5	0.293404	0.181722	0.111682	11.0956			CCDC155
chr7	101377057	101377124	68	5	0.133964	0.255989	-0.122025	-11.0921
chr14	103027881	103027962	82	4	0.765253	0.545041	0.220213	11.0811
chr6	37104881	37104988	108	4	0.912019	0.701315	0.210704	11.0801
chr22	23799849	23799944	96	4	0.496101	0.25647	0.239632	11.0763
chr6	168107399	168107461	63	5	0.847486	0.718054	0.129432	11.0651
chr1	12240762	12240845	84	5	0.675269	0.526289	0.14898	11.0617			TNFRSF1B
chr10	6287925	6288078	154	4	0.609328	0.39142	0.217908	11.0491			PFKFB3
chrX	30631435	30631485	51	5	0.69179	0.503987	0.187804	11.0354
chr5	149312449	149312499	51	5	0.712309	0.529644	0.182665	11.025	LOC644762	LOC644762	PDE6A
chr5	177392040	177392130	91	4	0.776875	0.581093	0.195782	11.0154
chr1	19032512	19032564	53	5	0.456736	0.203903	0.252833	11.0065			PAX7
chr21	46339143	46339259	117	6	0.524922	0.379155	0.145767	11.0025			ITGB2
chr11	72336872	72336947	76	4	0.462041	0.304812	0.157229	10.9947			PDE2A
chr1	25694952	25695167	216	5	0.810813	0.966553	-0.15574	-10.9893			RHCE
chr5	132281581	132281676	96	5	0.594538	0.449403	0.145135	10.9861			AFF4
chr3	126924120	126925971	1852	4	0.653943	0.440287	0.213656	10.9835
chr9	132349780	132349984	205	4	0.587097	0.423871	0.163226	10.9736
chr19	832188	832285	98	4	0.416303	0.264391	0.151911	10.9716
chr12	122287700	122287774	75	6	0.469047	0.291103	0.177944	10.9707			HPD
chr11	73499707	73499768	62	5	0.750103	0.577575	0.172528	10.9694	MRPL48		MRPL48
chr1	229253773	229253832	60	4	0.410836	0.174273	0.236563	10.9596
chr10	105794520	105794595	76	4	0.540517	0.357887	0.18263	10.9575		COL17A1	COL17A1
chr17	41565839	41565895	57	4	0.801679	0.628965	0.172714	10.9544			DHX8
chr7	101579990	101580059	70	5	0.745053	0.625674	0.119379	10.9523			CUX1
chr6	17702464	17702554	91	5	0.54778	0.417876	0.129905	10.9516			NUP153
chr6	16251657	16251726	70	4	0.627249	0.427933	0.199316	10.9516			GMPR
chr15	100456293	100456377	85	4	0.509743	0.223882	0.28586	10.9355
chr8	141360837	141360922	86	4	0.771056	0.604859	0.166198	10.934			TRAPPC9
chr6	170559792	170559869	78	4	0.712645	0.545986	0.16666	10.9308
chr9	137156088	137156181	94	4	0.416635	0.607318	-0.190683	-10.917
chr19	11289356	11289458	103	5	0.74873	0.536722	0.212008	10.9044		KANK2	KANK2
chr11	102309704	102309776	73	4	0.930014	0.710928	0.219086	10.8944			TMEM123
chr8	587226	587350	125	4	0.514315	0.303717	0.210598	10.8866			ERICH1
chr9	126073751	126073907	157	4	0.728438	0.551794	0.176645	10.8669
chr16	312184	312262	79	4	0.839262	0.63962	0.199642	10.8637		FAM234A	FAM234A
chr5	78582322	78582390	69	4	0.389822	0.173682	0.216139	10.8633			JMY
chr7	19143267	19143321	55	4	0.874763	0.68759	0.187173	10.8616
chr12	15134996	15135059	64	5	0.283592	0.11603	0.167562	10.8495
chr15	41667270	41667362	93	4	0.630028	0.403987	0.226041	10.8472			NUSAP1
chr11	72982569	72982715	147	4	0.585914	0.38486	0.201054	10.8468	P2RY6		P2RY6
chr14	100612928	100613058	131	5	0.821994	0.655948	0.166046	10.8454		DEGS2
chr17	75412405	75412525	121	6	0.5134	0.408481	0.104919	10.8447			SEPTIN9
chr12	72079252	72079322	71	4	0.892631	0.744035	0.148596	10.8397	TMEM19
chr3	197364015	197364093	79	4	0.534375	0.335271	0.199104	10.8374
chr5	143568951	143569032	82	5	0.646414	0.509395	0.137019	10.8232			KCTD16
chr16	88820928	88821026	99	5	0.849464	0.731445	0.118019	10.8182			PIEZO1
chr11	745019	745114	96	5	0.641231	0.471337	0.169894	10.8114
chr2	55186257	55186336	80	4	0.676298	0.520508	0.15579	10.8106		EML6
chr19	50335514	50336641	1128	4	0.765719	0.548517	0.217203	10.8099	MIR6800	MED25	MED25
chr17	72414921	72415128	208	4	0.513343	0.359605	0.153737	10.79
chr14	57810579	57810670	92	6	0.826583	0.70647	0.120113	10.7895
chr16	87973832	87973883	52	4	0.830892	0.667648	0.163244	10.7803
chr18	77146043	77146159	117	4	0.828515	0.67697	0.151545	10.7717
chr17	79380706	79380767	62	4	0.435133	0.198677	0.236456	10.7705			BAHCC1	Y
chr10	81070569	81070661	93	5	0.95709	0.8518	0.10529	10.7613			ZMIZ1
chr1	220978575	220978658	84	5	0.263407	0.11136	0.152047	10.7233		MTARC1	MTARC1
chr18	74164257	74164437	181	5	0.52486	0.367578	0.157283	10.723			ZNF516
chr19	4808174	4808235	62	4	0.458966	0.278227	0.180739	10.7185
chr1	167572289	167572354	66	4	0.205678	0.0497426	0.155936	10.7135
chr1	4758109	4758221	113	5	0.82519	0.684811	0.140379	10.7106			AJAP1
chr22	43525317	43525371	55	4	0.561725	0.34933	0.212396	10.7079		BIK
chr17	70379342	70379394	53	5	0.508402	0.307338	0.201064	10.7005
chr16	2656104	2656285	182	4	0.837724	0.658096	0.179628	10.6979			LOC652276
chr2	97468053	97468182	130	6	0.682212	0.553759	0.128453	10.6904			CNNM4
chr17	79135017	79135071	55	5	0.569738	0.391784	0.177954	10.6886			AATK
chr10	134902465	134902531	67	5	0.389944	0.239019	0.150926	10.6861	ADGRA1		ADGRA1	Y
chr3	170136956	170137022	67	4	0.218795	0.485653	-0.266858	-10.6694	CLDN11	CLDN11		Y
chr8	29205490	29205555	66	5	0.388958	0.52639	-0.137432	-10.6667	DUSP4	DUSP4	DUSP4
chr11	9413817	9413912	96	5	0.677842	0.53811	0.139732	10.6635			IPO7
chr6	42990071	42990127	57	5	0.361505	0.531282	-0.169777	-10.6566	RRP36		RRP36
chr5	173097965	173098096	132	5	0.857313	0.660177	0.197136	10.6554
chr14	104006374	104006435	62	5	0.773153	0.65729	0.115863	10.6527
chr7	127911477	127911577	101	5	0.451972	0.268976	0.182996	10.6473
chr21	36180639	36180724	86	4	0.358109	0.139308	0.218801	10.6351			RUNX1
chr2	25805082	25805159	78	4	0.683835	0.509966	0.173868	10.6331			DTNB
chr2	110255689	110255772	84	5	0.598897	0.409831	0.189066	10.6209			SH3RF3
chr16	85677462	85677536	75	4	0.537724	0.354335	0.18339	10.6206			GSE1
chr8	142355774	142355825	52	4	0.386914	0.205286	0.181629	10.6143
chr9	139903395	139903476	82	7	0.81902	0.717915	0.101105	10.6138		ABCA2	ABCA2
chr11	71113304	71113383	80	4	0.586096	0.351011	0.235085	10.6086
chr2	129204569	129204643	75	4	0.299556	0.17221	0.127346	10.6011
chr16	1659897	1659980	84	4	0.461763	0.668326	-0.206563	-10.5977		LOC105371046	LOC105371046,IFT140
chr13	20751853	20751904	52	5	0.876397	0.742113	0.134283	10.5848				Y
chr9	137426436	137426492	57	4	0.889497	0.688098	0.201399	10.573
chr2	231659395	231659462	68	4	0.488894	0.289548	0.199345	10.5713			CAB39
[truncated: 401 more rows]

## Sheet: S6
genes
SEMA6B
BAHCC1
KBTBD11
HSPA12B
MIR3187
[truncated: 899 more rows]

## Sheet: S7
GeneName	ID	adj.P.Val	P.Value	t	B	logFC	GB_ACC	SEQUENCE	SPOT_ID
[truncated: 6,430 more rows]

[truncated: 19 more sheets: S8, S9, S10, S11, S12, S13, S14, S15, S16, S17, S18, S19, S20, S21, S22, S23, S24, S25, S26]
